# Supplementary material for: 9,9-Dibutyl-9H-fluorene-2-carbonitrile
Source: Acta Crystallogr Sect E Struct Rep Online. 2012 May 26;68(Pt 6):o1903. doi: 10.1107/S1600536812022672 (PMC3379460; doi:10.1107/S1600536812022672)
Supplement: Supplementary file 1 [file e-68-o1903-sup1.cif]

##############################################################################
#                                                                            #
# This CIF contains the data in a paper accepted for publication in          #
# Acta Crystallographica Section E. It conforms to the requirements of       #
# Notes for Authors for Acta Crystallographica Section E, and has been       #
# peer reviewed under the auspices of the IUCr Commission on Journals.       #
#                                                                            #
# Full details of the Crystallographic Information File format               #
# are given in the paper "The Crystallographic Information File (CIF):       #
# a New Standard Archive File for Crystallography" by S. R. Hall, F. H.      #
# Allen and I. D. Brown [Acta Cryst. (1991), A47, 655-685].                  #
#                                                                            #
# The current version of the core CIF dictionary is obtainable from          #
# ftp://ftp.iucr.org/pub/cif_core.dic.                                       #
#                                                                            #
# Software is freely available for graphical display of the structure(s)     #
# in this CIF. For information consult the CIF software page                 #
# http://www.iucr.org/resources/cif/software.                                #
#                                                                            #
# This file may be used for bona fide research purposes within the           #
# scientific community so long as proper attribution is given to the journal # 
# article from which it was obtained.                                        #
#                                                                            #
##############################################################################
data_I
_audit_creation_method     SHELXL-97
_chemical_name_systematic
;
9,9-Dibutyl-9<i>H</i>-fluorene-2-carbonitrile
;
_chemical_name_common     '2-cyano-9,9-dibutyfluorene'
_chemical_formula_moiety     'C22 H25 N'
_chemical_formula_sum     'C22 H25 N'
_chemical_formula_iupac     'C22 H25 N'
_chemical_formula_weight     303.43
_chemical_melting_point     374
_symmetry_cell_setting     triclinic
_symmetry_space_group_name_H-M     'P -1'
_symmetry_space_group_name_Hall     '-P 1'
loop_
    _symmetry_equiv_pos_as_xyz
    'x, y, z'
    '-x, -y, -z'
_cell_length_a     9.2810(19)
_cell_length_b     9.994(2)
_cell_length_c     11.885(2)
_cell_angle_alpha     100.35(3)
_cell_angle_beta     96.73(3)
_cell_angle_gamma     117.42(3)
_cell_volume     937.0(3)
_cell_formula_units_Z     2
_cell_measurement_reflns_used     25
_cell_measurement_theta_min     9
_cell_measurement_theta_max     13
_cell_measurement_temperature     293(2)
_exptl_crystal_description     block
_exptl_crystal_colour     yellow
_exptl_crystal_size_max     0.30
_exptl_crystal_size_mid     0.20
_exptl_crystal_size_min     0.10
_exptl_crystal_density_diffrn     1.075
_exptl_crystal_density_meas     ?
_exptl_crystal_density_method     'not measured'
_exptl_crystal_F_000     328
_exptl_absorpt_coefficient_mu     0.062
_exptl_absorpt_correction_type     psi-scan
_exptl_absorpt_process_details     '(North <i>et al.</i>, 1968)'
_exptl_absorpt_correction_T_min     0.9818
_exptl_absorpt_correction_T_max     0.9939
_exptl_special_details
;
;
_diffrn_ambient_temperature     293(2)
_diffrn_radiation_type     MoK\a
_diffrn_radiation_wavelength     0.71073
_diffrn_radiation_source     'fine-focus sealed tube'
_diffrn_radiation_monochromator     graphite
_diffrn_measurement_device_type     'Enraf--Nonius CAD-4'
_diffrn_measurement_method     \w/2\q
_diffrn_detector_area_resol_mean     ?
_diffrn_reflns_number     3652
_diffrn_reflns_av_R_equivalents     0.0270
_diffrn_reflns_av_sigmaI/netI     0.0403
_diffrn_reflns_theta_min     1.79
_diffrn_reflns_theta_max     25.38
_diffrn_reflns_theta_full     25.38
_diffrn_measured_fraction_theta_max     0.998
_diffrn_measured_fraction_theta_full     0.998
_diffrn_reflns_limit_h_min     0
_diffrn_reflns_limit_h_max     11
_diffrn_reflns_limit_k_min     -12
_diffrn_reflns_limit_k_max     10
_diffrn_reflns_limit_l_min     -14
_diffrn_reflns_limit_l_max     14
_diffrn_standards_number     3
_diffrn_standards_interval_count     200
_diffrn_standards_interval_time     120
_diffrn_standards_decay_%     1
_refine_special_details
;
Refinement of <i>F</i>^2^ against ALL reflections. The weighted <i>R</i>-factor
<i>wR</i> and goodness of fit <i>S</i> are based on <i>F</i>^2^, conventional
<i>R</i>-factors <i>R</i> are based on <i>F</i>, with <i>F</i> set to zero for
negative <i>F</i>^2^. The threshold expression of <i>F</i>^2^ >
\s(<i>F</i>^2^) is used only for calculating <i>R</i>-factors(gt) <i>etc</i>.
and is not relevant to the choice of reflections for refinement.
<i>R</i>-factors based on <i>F</i>^2^ are statistically about twice as large
as those based on <i>F</i>, and <i>R</i>- factors based on ALL data will be
even larger.
;
_reflns_number_total     3420
_reflns_number_gt     1875
_reflns_threshold_expression     I>2sigma(I)
_refine_ls_structure_factor_coef     Fsqd
_refine_ls_matrix_type     full
_refine_ls_R_factor_all     0.1200
_refine_ls_R_factor_gt     0.0676
_refine_ls_wR_factor_gt     0.1632
_refine_ls_wR_factor_ref     0.1859
_refine_ls_goodness_of_fit_ref     1.001
_refine_ls_restrained_S_all     1.002
_refine_ls_number_reflns     3420
_refine_ls_number_parameters     208
_refine_ls_number_restraints     1
_refine_ls_hydrogen_treatment     constr
_refine_ls_weighting_scheme     calc
_refine_ls_weighting_details
         'calc w=1/[\s^2^(Fo^2^)+(0.0700P)^2^+0.3000P] where P=(Fo^2^+2Fc^2^)/3'
_atom_sites_solution_hydrogens     geom
_atom_sites_solution_primary     direct
_atom_sites_solution_secondary     difmap
_refine_ls_shift/su_max     0.000
_refine_ls_shift/su_mean     0.000
_refine_diff_density_max     0.450
_refine_diff_density_min     -0.132
_refine_ls_extinction_method     none
_refine_ls_extinction_coef     ?
loop_
    _atom_type_symbol
    _atom_type_description
    _atom_type_scat_dispersion_real
    _atom_type_scat_dispersion_imag
    _atom_type_scat_source
    'C' 'C' 0.0033 0.0016
                         'International Tables Vol C Tables 4.2.6.8 and 6.1.1.4'
    'H' 'H' 0.0000 0.0000
                         'International Tables Vol C Tables 4.2.6.8 and 6.1.1.4'
    'N' 'N' 0.0061 0.0033
                         'International Tables Vol C Tables 4.2.6.8 and 6.1.1.4'
_computing_data_collection     'CAD-4 EXPRESS (Enraf--Nonius, 1994)'
_computing_cell_refinement     'SET4 in CAD-4 EXPRESS (Enraf--Nonius, 1994)'
_computing_data_reduction     'XCAD4 (Harms & Wocadlo, 1995)'
_computing_structure_solution     'SHELXS97 (Sheldrick, 2008)'
_computing_structure_refinement     'SHELXL97 (Sheldrick, 2008)'
_computing_molecular_graphics     'SHELXTL (Sheldrick, 2008)'
_computing_publication_material     'SHELXTL (Sheldrick, 2008)'
loop_
    _atom_site_type_symbol
    _atom_site_label
    _atom_site_fract_x
    _atom_site_fract_y
    _atom_site_fract_z
    _atom_site_U_iso_or_equiv
    _atom_site_adp_type
    _atom_site_calc_flag
    _atom_site_refinement_flags
    _atom_site_occupancy
    _atom_site_symmetry_multiplicity
    _atom_site_disorder_assembly
    _atom_site_disorder_group
    N N -0.2377(4) -0.2430(4) 0.3798(3) 0.1162(11) Uani d . 1 1 . .
    C C1 0.2296(3) 0.0884(3) 0.2410(2) 0.0587(7) Uani d . 1 1 . .
    C C2 0.1181(3) 0.0220(3) 0.3086(2) 0.0643(7) Uani d . 1 1 . .
    H H2A 0.1403 0.0698 0.3881 0.077 Uiso calc R 1 1 . .
    C C3 -0.0281(3) -0.1178(3) 0.2548(3) 0.0692(7) Uani d U 1 1 . .
    C C4 -0.0608(4) -0.1901(3) 0.1362(3) 0.0816(9) Uani d . 1 1 . .
    H H4A -0.1594 -0.2834 0.1014 0.098 Uiso calc R 1 1 . .
    C C5 0.0513(4) -0.1248(3) 0.0704(3) 0.0782(9) Uani d . 1 1 . .
    H H5A 0.0301 -0.1742 -0.0086 0.094 Uiso calc R 1 1 . .
    C C6 0.1966(3) 0.0153(3) 0.1223(2) 0.0624(7) Uani d . 1 1 . .
    C C7 0.3335(3) 0.1124(3) 0.0740(2) 0.0658(7) Uani d . 1 1 . .
    C C8 0.3608(4) 0.0907(4) -0.0388(3) 0.0875(9) Uani d . 1 1 . .
    H H8A 0.2854 0.0015 -0.0980 0.105 Uiso calc R 1 1 . .
    C C9 0.5023(5) 0.2045(5) -0.0604(3) 0.1045(12) Uani d . 1 1 . .
    H H9A 0.5215 0.1928 -0.1357 0.125 Uiso calc R 1 1 . .
    C C10 0.6160(5) 0.3356(4) 0.0274(3) 0.1079(12) Uani d . 1 1 . .
    H H10A 0.7116 0.4102 0.0110 0.130 Uiso calc R 1 1 . .
    C C11 0.5895(4) 0.3572(4) 0.1397(3) 0.0883(10) Uani d . 1 1 . .
    H H11A 0.6659 0.4461 0.1988 0.106 Uiso calc R 1 1 . .
    C C12 0.4472(3) 0.2443(3) 0.1626(2) 0.0652(7) Uani d . 1 1 . .
    C C13 0.3936(3) 0.2420(3) 0.2785(2) 0.0587(7) Uani d . 1 1 . .
    C C14 0.5202(3) 0.2379(3) 0.3724(2) 0.0684(8) Uani d . 1 1 . .
    H H14A 0.6249 0.3348 0.3892 0.082 Uiso calc R 1 1 . .
    H H14B 0.4798 0.2341 0.4441 0.082 Uiso calc R 1 1 . .
    C C15 0.5545(4) 0.1028(4) 0.3405(3) 0.0891(10) Uani d . 1 1 . .
    H H15A 0.5793 0.0965 0.2633 0.107 Uiso calc R 1 1 . .
    H H15B 0.4544 0.0062 0.3359 0.107 Uiso calc R 1 1 . .
    C C16 0.6984(5) 0.1167(5) 0.4276(3) 0.1128(13) Uani d . 1 1 . .
    H H16A 0.6845 0.1435 0.5066 0.135 Uiso calc R 1 1 . .
    H H16B 0.6929 0.0156 0.4143 0.135 Uiso calc R 1 1 . .
    C C17 0.8637(6) 0.2332(7) 0.4198(5) 0.166(2) Uani d . 1 1 . .
    H H17A 0.9473 0.2382 0.4789 0.248 Uiso calc R 1 1 . .
    H H17B 0.8703 0.3337 0.4319 0.248 Uiso calc R 1 1 . .
    H H17C 0.8819 0.2042 0.3435 0.248 Uiso calc R 1 1 . .
    C C18 0.3682(3) 0.3808(3) 0.3257(2) 0.0625(7) Uani d . 1 1 . .
    H H18A 0.3309 0.3698 0.3981 0.075 Uiso calc R 1 1 . .
    H H18B 0.4755 0.4756 0.3451 0.075 Uiso calc R 1 1 . .
    C C19 0.2465(4) 0.4010(3) 0.2449(2) 0.0739(8) Uani d . 1 1 . .
    H H19A 0.1378 0.3081 0.2269 0.089 Uiso calc R 1 1 . .
    H H19B 0.2819 0.4109 0.1718 0.089 Uiso calc R 1 1 . .
    C C20 0.2307(5) 0.5418(4) 0.2962(3) 0.1006(11) Uani d . 1 1 . .
    H H20A 0.2037 0.5355 0.3722 0.121 Uiso calc R 1 1 . .
    H H20B 0.3378 0.6351 0.3089 0.121 Uiso calc R 1 1 . .
    C C21 0.1008(6) 0.5581(6) 0.2209(4) 0.1452(17) Uani d . 1 1 . .
    H H21A 0.0981 0.6498 0.2590 0.218 Uiso calc R 1 1 . .
    H H21B -0.0064 0.4676 0.2095 0.218 Uiso calc R 1 1 . .
    H H21C 0.1279 0.5672 0.1461 0.218 Uiso calc R 1 1 . .
    C C22 -0.1465(4) -0.1884(4) 0.3242(3) 0.0849(9) Uani d U 1 1 . .
loop_
    _atom_site_aniso_label
    _atom_site_aniso_U_11
    _atom_site_aniso_U_22
    _atom_site_aniso_U_33
    _atom_site_aniso_U_12
    _atom_site_aniso_U_13
    _atom_site_aniso_U_23
    N 0.092(2) 0.094(2) 0.125(3) 0.0158(18) 0.039(2) 0.0225(19)
    C1 0.0596(16) 0.0563(15) 0.0570(15) 0.0306(13) 0.0061(13) 0.0067(12)
    C2 0.0649(17) 0.0584(16) 0.0611(16) 0.0283(15) 0.0085(14) 0.0062(13)
    C3 0.0641(17) 0.0559(16) 0.079(2) 0.0258(14) 0.0094(14) 0.0128(14)
    C4 0.074(2) 0.0562(17) 0.087(2) 0.0209(16) -0.0050(18) 0.0046(16)
    C5 0.087(2) 0.0663(18) 0.0619(17) 0.0320(17) 0.0012(16) 0.0007(14)
    C6 0.0681(17) 0.0559(15) 0.0562(16) 0.0317(14) 0.0023(13) 0.0031(13)
    C7 0.0797(19) 0.0696(18) 0.0539(16) 0.0437(16) 0.0139(14) 0.0105(14)
    C8 0.107(3) 0.083(2) 0.0657(19) 0.046(2) 0.0185(18) 0.0053(16)
    C9 0.134(3) 0.107(3) 0.076(2) 0.058(3) 0.047(2) 0.022(2)
    C10 0.118(3) 0.100(3) 0.097(3) 0.042(2) 0.053(2) 0.021(2)
    C11 0.084(2) 0.084(2) 0.080(2) 0.0303(19) 0.0287(18) 0.0086(17)
    C12 0.0658(17) 0.0667(17) 0.0613(16) 0.0340(15) 0.0142(14) 0.0091(14)
    C13 0.0553(15) 0.0584(15) 0.0524(14) 0.0254(13) 0.0067(12) 0.0032(12)
    C14 0.0605(16) 0.0752(18) 0.0640(17) 0.0334(15) 0.0085(13) 0.0092(14)
    C15 0.093(2) 0.094(2) 0.093(2) 0.060(2) 0.0151(19) 0.0181(18)
    C16 0.121(3) 0.146(4) 0.112(3) 0.097(3) 0.022(2) 0.039(3)
    C17 0.101(3) 0.239(6) 0.176(5) 0.105(4) 0.022(3) 0.048(4)
    C18 0.0583(16) 0.0606(16) 0.0571(15) 0.0246(13) 0.0107(13) 0.0043(12)
    C19 0.0756(19) 0.0799(19) 0.0663(17) 0.0441(17) 0.0084(15) 0.0081(15)
    C20 0.116(3) 0.099(3) 0.104(3) 0.073(2) 0.017(2) 0.014(2)
    C21 0.178(4) 0.184(5) 0.137(4) 0.143(4) 0.024(3) 0.043(3)
    C22 0.074(2) 0.064(2) 0.095(2) 0.0224(17) 0.0118(18) 0.0086(17)
_geom_special_details
;
All e.s.d.'s (except the e.s.d. in the dihedral angle between two l.s. planes)
are estimated using the full covariance matrix. The cell e.s.d.'s are taken
into account individually in the estimation of e.s.d.'s in distances, angles
and torsion angles; correlations between e.s.d.'s in cell parameters are only
used when they are defined by crystal symmetry. An approximate (isotropic)
treatment of cell e.s.d.'s is used for estimating e.s.d.'s involving l.s.
planes.
;
loop_
    _geom_bond_atom_site_label_1
    _geom_bond_atom_site_label_2
    _geom_bond_site_symmetry_2
    _geom_bond_distance
    _geom_bond_publ_flag
    N C22 . 1.135(4) ?
    C1 C2 . 1.382(3) ?
    C1 C6 . 1.393(3) ?
    C1 C13 . 1.522(3) ?
    C2 C3 . 1.390(4) ?
    C2 H2A . 0.9300 ?
    C3 C4 . 1.390(4) ?
    C3 C22 . 1.447(4) ?
    C4 C5 . 1.366(4) ?
    C4 H4A . 0.9300 ?
    C5 C6 . 1.384(4) ?
    C5 H5A . 0.9300 ?
    C6 C7 . 1.457(4) ?
    C7 C12 . 1.385(4) ?
    C7 C8 . 1.391(4) ?
    C8 C9 . 1.376(4) ?
    C8 H8A . 0.9300 ?
    C9 C10 . 1.376(5) ?
    C9 H9A . 0.9300 ?
    C10 C11 . 1.383(4) ?
    C10 H10A . 0.9300 ?
    C11 C12 . 1.383(4) ?
    C11 H11A . 0.9300 ?
    C12 C13 . 1.519(3) ?
    C13 C18 . 1.531(3) ?
    C13 C14 . 1.544(3) ?
    C14 C15 . 1.519(4) ?
    C14 H14A . 0.9700 ?
    C14 H14B . 0.9700 ?
    C15 C16 . 1.525(4) ?
    C15 H15A . 0.9700 ?
    C15 H15B . 0.9700 ?
    C16 C17 . 1.464(5) ?
    C16 H16A . 0.9700 ?
    C16 H16B . 0.9700 ?
    C17 H17A . 0.9600 ?
    C17 H17B . 0.9600 ?
    C17 H17C . 0.9600 ?
    C18 C19 . 1.505(4) ?
    C18 H18A . 0.9700 ?
    C18 H18B . 0.9700 ?
    C19 C20 . 1.508(4) ?
    C19 H19A . 0.9700 ?
    C19 H19B . 0.9700 ?
    C20 C21 . 1.504(5) ?
    C20 H20A . 0.9700 ?
    C20 H20B . 0.9700 ?
    C21 H21A . 0.9600 ?
    C21 H21B . 0.9600 ?
    C21 H21C . 0.9600 ?
loop_
    _geom_angle_atom_site_label_1
    _geom_angle_atom_site_label_2
    _geom_angle_atom_site_label_3
    _geom_angle_site_symmetry_1
    _geom_angle_site_symmetry_3
    _geom_angle
    _geom_angle_publ_flag
    C2 C1 C6 . . 120.5(2) ?
    C2 C1 C13 . . 128.1(2) ?
    C6 C1 C13 . . 111.4(2) ?
    C1 C2 C3 . . 118.4(2) ?
    C1 C2 H2A . . 120.8 ?
    C3 C2 H2A . . 120.8 ?
    C2 C3 C4 . . 120.9(3) ?
    C2 C3 C22 . . 119.0(3) ?
    C4 C3 C22 . . 120.1(3) ?
    C5 C4 C3 . . 120.3(3) ?
    C5 C4 H4A . . 119.8 ?
    C3 C4 H4A . . 119.8 ?
    C4 C5 C6 . . 119.5(3) ?
    C4 C5 H5A . . 120.3 ?
    C6 C5 H5A . . 120.3 ?
    C5 C6 C1 . . 120.3(3) ?
    C5 C6 C7 . . 131.4(3) ?
    C1 C6 C7 . . 108.3(2) ?
    C12 C7 C8 . . 120.8(3) ?
    C12 C7 C6 . . 108.5(2) ?
    C8 C7 C6 . . 130.7(3) ?
    C9 C8 C7 . . 118.3(3) ?
    C9 C8 H8A . . 120.9 ?
    C7 C8 H8A . . 120.9 ?
    C8 C9 C10 . . 121.2(3) ?
    C8 C9 H9A . . 119.4 ?
    C10 C9 H9A . . 119.4 ?
    C9 C10 C11 . . 120.6(3) ?
    C9 C10 H10A . . 119.7 ?
    C11 C10 H10A . . 119.7 ?
    C12 C11 C10 . . 118.8(3) ?
    C12 C11 H11A . . 120.6 ?
    C10 C11 H11A . . 120.6 ?
    C11 C12 C7 . . 120.3(3) ?
    C11 C12 C13 . . 128.0(2) ?
    C7 C12 C13 . . 111.7(2) ?
    C12 C13 C1 . . 100.2(2) ?
    C12 C13 C18 . . 112.8(2) ?
    C1 C13 C18 . . 111.7(2) ?
    C12 C13 C14 . . 111.2(2) ?
    C1 C13 C14 . . 111.3(2) ?
    C18 C13 C14 . . 109.4(2) ?
    C15 C14 C13 . . 115.9(2) ?
    C15 C14 H14A . . 108.3 ?
    C13 C14 H14A . . 108.3 ?
    C15 C14 H14B . . 108.3 ?
    C13 C14 H14B . . 108.3 ?
    H14A C14 H14B . . 107.4 ?
    C14 C15 C16 . . 113.8(3) ?
    C14 C15 H15A . . 108.8 ?
    C16 C15 H15A . . 108.8 ?
    C14 C15 H15B . . 108.8 ?
    C16 C15 H15B . . 108.8 ?
    H15A C15 H15B . . 107.7 ?
    C17 C16 C15 . . 114.2(3) ?
    C17 C16 H16A . . 108.7 ?
    C15 C16 H16A . . 108.7 ?
    C17 C16 H16B . . 108.7 ?
    C15 C16 H16B . . 108.7 ?
    H16A C16 H16B . . 107.6 ?
    C16 C17 H17A . . 109.5 ?
    C16 C17 H17B . . 109.5 ?
    H17A C17 H17B . . 109.5 ?
    C16 C17 H17C . . 109.5 ?
    H17A C17 H17C . . 109.5 ?
    H17B C17 H17C . . 109.5 ?
    C19 C18 C13 . . 116.2(2) ?
    C19 C18 H18A . . 108.2 ?
    C13 C18 H18A . . 108.2 ?
    C19 C18 H18B . . 108.2 ?
    C13 C18 H18B . . 108.2 ?
    H18A C18 H18B . . 107.4 ?
    C18 C19 C20 . . 113.2(2) ?
    C18 C19 H19A . . 108.9 ?
    C20 C19 H19A . . 108.9 ?
    C18 C19 H19B . . 108.9 ?
    C20 C19 H19B . . 108.9 ?
    H19A C19 H19B . . 107.7 ?
    C21 C20 C19 . . 114.2(3) ?
    C21 C20 H20A . . 108.7 ?
    C19 C20 H20A . . 108.7 ?
    C21 C20 H20B . . 108.7 ?
    C19 C20 H20B . . 108.7 ?
    H20A C20 H20B . . 107.6 ?
    C20 C21 H21A . . 109.5 ?
    C20 C21 H21B . . 109.5 ?
    H21A C21 H21B . . 109.5 ?
    C20 C21 H21C . . 109.5 ?
    H21A C21 H21C . . 109.5 ?
    H21B C21 H21C . . 109.5 ?
    N C22 C3 . . 179.1(4) ?
loop_
    _geom_torsion_atom_site_label_1
    _geom_torsion_atom_site_label_2
    _geom_torsion_atom_site_label_3
    _geom_torsion_atom_site_label_4
    _geom_torsion_site_symmetry_1
    _geom_torsion_site_symmetry_2
    _geom_torsion_site_symmetry_3
    _geom_torsion_site_symmetry_4
    _geom_torsion
    _geom_torsion_publ_flag
    C6 C1 C2 C3 . . . . -0.8(4) ?
    C13 C1 C2 C3 . . . . 177.7(3) ?
    C1 C2 C3 C4 . . . . 0.6(4) ?
    C1 C2 C3 C22 . . . . -179.7(3) ?
    C2 C3 C4 C5 . . . . 0.3(4) ?
    C22 C3 C4 C5 . . . . -179.4(3) ?
    C3 C4 C5 C6 . . . . -1.0(4) ?
    C4 C5 C6 C1 . . . . 0.8(4) ?
    C4 C5 C6 C7 . . . . -178.0(3) ?
    C2 C1 C6 C5 . . . . 0.1(4) ?
    C13 C1 C6 C5 . . . . -178.7(2) ?
    C2 C1 C6 C7 . . . . 179.2(2) ?
    C13 C1 C6 C7 . . . . 0.4(3) ?
    C5 C6 C7 C12 . . . . 178.1(3) ?
    C1 C6 C7 C12 . . . . -0.9(3) ?
    C5 C6 C7 C8 . . . . -1.9(5) ?
    C1 C6 C7 C8 . . . . 179.1(3) ?
    C12 C7 C8 C9 . . . . -0.9(5) ?
    C6 C7 C8 C9 . . . . 179.1(3) ?
    C7 C8 C9 C10 . . . . 1.2(5) ?
    C8 C9 C10 C11 . . . . -1.0(6) ?
    C9 C10 C11 C12 . . . . 0.5(6) ?
    C10 C11 C12 C7 . . . . -0.2(5) ?
    C10 C11 C12 C13 . . . . 179.1(3) ?
    C8 C7 C12 C11 . . . . 0.4(4) ?
    C6 C7 C12 C11 . . . . -179.6(3) ?
    C8 C7 C12 C13 . . . . -179.0(3) ?
    C6 C7 C12 C13 . . . . 1.0(3) ?
    C11 C12 C13 C1 . . . . 179.9(3) ?
    C7 C12 C13 C1 . . . . -0.8(3) ?
    C11 C12 C13 C18 . . . . 61.0(4) ?
    C7 C12 C13 C18 . . . . -119.7(2) ?
    C11 C12 C13 C14 . . . . -62.3(4) ?
    C7 C12 C13 C14 . . . . 117.0(3) ?
    C2 C1 C13 C12 . . . . -178.5(3) ?
    C6 C1 C13 C12 . . . . 0.2(3) ?
    C2 C1 C13 C18 . . . . -58.7(3) ?
    C6 C1 C13 C18 . . . . 119.9(2) ?
    C2 C1 C13 C14 . . . . 63.9(3) ?
    C6 C1 C13 C14 . . . . -117.5(2) ?
    C12 C13 C14 C15 . . . . -56.8(3) ?
    C1 C13 C14 C15 . . . . 54.0(3) ?
    C18 C13 C14 C15 . . . . 177.9(2) ?
    C13 C14 C15 C16 . . . . 171.4(3) ?
    C14 C15 C16 C17 . . . . -74.2(4) ?
    C12 C13 C18 C19 . . . . 56.3(3) ?
    C1 C13 C18 C19 . . . . -55.7(3) ?
    C14 C13 C18 C19 . . . . -179.5(2) ?
    C13 C18 C19 C20 . . . . -178.8(3) ?
    C18 C19 C20 C21 . . . . -175.8(3) ?
    C2 C3 C22 N . . . .  -3E1(2)
                                ?
    C4 C3 C22 N . . . .  15E1(2)
                                ?
data_global
_journal_date_recd_electronic     2012-04-30
_journal_date_accepted     2012-05-18
_journal_name_full     'Acta Crystallographica, Section E'
_journal_year     2012
_journal_volume     68
_journal_issue      6
_journal_page_first     o1903
_journal_page_last     o1903
_journal_paper_category     QO
_journal_paper_doi     10.1107/S1600536812022672
_journal_coeditor_code     IM2373
_publ_contact_author_name     'Professor Hong-Jun Zhu'
_publ_contact_author_address
;
Hong-Jun Zhu
Department of Applied Chemistry
College of Science
Nanjing University of Technology
Nanjing 210009
People's Republic of China
;
_publ_contact_author_email     'zhuhj@njut.edu.cn'
_publ_contact_author_fax     '86-25-83587443'
_publ_contact_author_phone     '86-25-83172358'
_publ_section_title
;
9,9-Dibutyl-9<i>H</i>-fluorene-2-carbonitrile
;
loop_
    _publ_author_name
    _publ_author_address
    'Dong-dong Zhao'
;
Department of Chemical Engineering
College of Science
Nanjing University of Technology
Nanjing 210009
People's Republic of China
;
    'Peng Jiang'
;
Department of Organic Chemistry
College of Science
Nanjing University of Technology
Nanjing 210009
People's Republic of China
;
    'Hong-Jun Zhu'
;
Department of Applied Chemistry
College of Science
Nanjing University of Technology
Nanjing 210009
People's Republic of China
;
