# Supplementary material for: 9,9-Dibutyl-9H-fluorene-2-carbonitrile
Source: Acta Crystallogr Sect E Struct Rep Online. 2012 May 26;68(Pt 6):o1903. doi: 10.1107/S1600536812022672 (PMC3379460; doi:10.1107/S1600536812022672)
Supplement: Supplementary file 2 [file e-68-o1903-Isup2.hkl]

# 
# h,k,l, Fc-squared, Fo-squared, sigma(Fo-squared) and status flag 
# 
data_I
_shelx_title ' X in P-1' 
_shelx_refln_list_code          4 
_shelx_F_calc_maximum      123.41 
_exptl_crystal_F_000       328.00 
_reflns_d_resolution_high  0.8291 
 
loop_ 
 _symmetry_equiv_pos_as_xyz 
 'x, y, z' 
 '-x, -y, -z' 
 
_cell_length_a     9.2810 
_cell_length_b     9.9940 
_cell_length_c    11.8850 
_cell_angle_alpha 100.350 
_cell_angle_beta   96.730 
_cell_angle_gamma 117.420 
 
_shelx_F_squared_multiplier     1.000 
 
loop_ 
 _refln_index_h 
 _refln_index_k 
 _refln_index_l 
 _refln_F_squared_calc 
 _refln_F_squared_meas 
 _refln_F_squared_sigma 
 _refln_observed_status 
   1   0   0      554.81      577.55     12.02 o 
   2   0   0        4.19        1.21      0.54 o 
   3   0   0       39.64       41.14      1.54 o 
   4   0   0        6.67        6.74      1.15 o 
   5   0   0       17.84       19.54      1.55 o 
   6   0   0        8.79       11.84      1.73 o 
   7   0   0       10.72       13.25      2.02 o 
   8   0   0        7.82       13.03      2.39 o 
   9   0   0        0.13        0.99      1.97 o 
 -10   1   0        0.41        1.56      1.78 o 
  -9   1   0        8.61        6.02      2.16 o 
  -8   1   0        7.13        6.96      1.81 o 
  -7   1   0        3.68        7.11      1.84 o 
  -6   1   0      173.58      176.60      4.07 o 
  -5   1   0        4.55        6.88      1.04 o 
  -4   1   0        6.42        3.78      0.78 o 
  -3   1   0      172.18      163.78      2.41 o 
  -2   1   0       86.49       91.38      1.43 o 
  -1   1   0     1344.37     1388.30     18.82 o 
   0   1   0     1664.00     1629.88     25.27 o 
   1   1   0      129.45      156.06      1.98 o 
   2   1   0       63.82       52.37      1.57 o 
   3   1   0       23.94       17.84      1.15 o 
   4   1   0        2.31        2.31      0.89 o 
   5   1   0        9.28        7.89      1.18 o 
   6   1   0        2.54        7.81      1.49 o 
   7   1   0        2.17        3.37      1.76 o 
   8   1   0        2.39        3.49      2.07 o 
   9   1   0        0.00        1.62      2.19 o 
 -10   2   0        7.47        8.10      2.16 o 
  -9   2   0        7.82       12.06      2.41 o 
  -8   2   0        1.13        0.27      1.47 o 
  -7   2   0       13.54       18.27      1.75 o 
  -6   2   0       31.37       30.48      1.99 o 
  -5   2   0       23.01       20.29      1.45 o 
  -4   2   0        0.28        3.04      0.66 o 
  -3   2   0      662.48      663.97      4.72 o 
  -2   2   0      952.08      939.51     20.83 o 
  -1   2   0     2994.71     2956.31     32.78 o 
   0   2   0      440.14      408.08     12.51 o 
   1   2   0        6.67        6.15      0.70 o 
   2   2   0      723.13      786.96      5.68 o 
   3   2   0        0.90        0.77      0.89 o 
   4   2   0        0.16        0.78      1.04 o 
   5   2   0        6.33        7.21      1.74 o 
   6   2   0        3.52        2.29      1.89 o 
   7   2   0        0.54        3.04      1.85 o 
   8   2   0        0.64        1.95      1.95 o 
 -10   3   0        5.90        5.94      2.18 o 
  -9   3   0       29.96       33.17      2.64 o 
  -8   3   0        2.14        0.68      1.64 o 
  -7   3   0        0.09        1.10      1.23 o 
  -6   3   0        1.38        2.30      1.08 o 
  -5   3   0        7.32        8.28      1.20 o 
  -4   3   0      120.33      112.66      2.37 o 
  -3   3   0      230.61      232.74      3.66 o 
  -2   3   0      279.20      313.96      3.17 o 
  -1   3   0      305.83      346.77      3.29 o 
   0   3   0      247.33      220.75      2.28 o 
   1   3   0      133.80      135.70      2.60 o 
   2   3   0      114.13      150.93      3.00 o 
   3   3   0       29.22       22.93      1.95 o 
   4   3   0      114.33      109.26      3.45 o 
   5   3   0       50.61       56.68      2.96 o 
   6   3   0        6.05        5.99      1.99 o 
   7   3   0        0.20        0.25      1.88 o 
 -10   4   0       12.87       15.36      2.54 o 
  -9   4   0        0.34        1.09      2.04 o 
  -8   4   0        6.98        8.95      1.83 o 
  -7   4   0        0.09        1.40      1.40 o 
  -6   4   0        0.01        0.14      1.10 o 
  -5   4   0       61.10       61.33      2.11 o 
  -4   4   0       38.37       43.30      2.06 o 
  -3   4   0     2838.94     2699.73     46.17 o 
  -2   4   0      237.80      245.83      3.18 o 
  -1   4   0       42.52       45.76      1.52 o 
   0   4   0       40.07       37.50      1.79 o 
   1   4   0       10.06       16.42      1.18 o 
   2   4   0       10.15       13.24      1.32 o 
   3   4   0       99.45      112.23      3.31 o 
   4   4   0        2.98        4.16      1.88 o 
   5   4   0        1.00        3.47      1.87 o 
   6   4   0        0.31        0.51      1.80 o 
   7   4   0        0.22        2.31      1.73 o 
 -11   5   0        0.48        0.00      1.84 o 
 -10   5   0        1.03        1.84      1.96 o 
  -9   5   0       33.89       33.66      2.80 o 
  -8   5   0       46.84       51.17      2.99 o 
  -7   5   0        9.96       13.01      1.70 o 
  -6   5   0        0.83        0.94      0.94 o 
  -5   5   0        0.00        0.91      1.30 o 
  -4   5   0      136.71      118.06      2.94 o 
  -3   5   0      163.78      145.41      2.79 o 
  -2   5   0      132.08      153.53      2.78 o 
  -1   5   0      133.55      114.10      2.78 o 
   0   5   0       32.78       32.97      1.84 o 
   1   5   0       28.31       22.97      1.62 o 
   2   5   0       11.32       12.21      1.73 o 
   3   5   0       69.75       72.23      3.20 o 
   4   5   0        1.00        1.19      1.73 o 
   5   5   0        5.13        9.71      1.80 o 
   6   5   0        0.52        0.82      1.76 o 
 -11   6   0        0.21        1.43      2.02 o 
 -10   6   0        1.08        1.87      1.75 o 
  -9   6   0       10.87        9.35      2.26 o 
  -8   6   0       17.66       25.55      2.13 o 
  -7   6   0        7.55        9.75      1.79 o 
  -6   6   0       12.83       14.00      1.74 o 
  -5   6   0       23.51       23.95      1.83 o 
  -4   6   0       58.66       52.84      2.17 o 
  -3   6   0        0.00        0.13      1.14 o 
  -2   6   0       87.06       87.75      2.66 o 
  -1   6   0      449.58      414.04      5.33 o 
   0   6   0       75.83       72.78      2.23 o 
   1   6   0        0.76        3.49      0.87 o 
   2   6   0        6.17        8.35      1.70 o 
   3   6   0        5.77        0.78      1.94 o 
   4   6   0        7.59       10.58      2.14 o 
   5   6   0        0.36        0.58      1.98 o 
 -11   7   0        2.01        1.45      1.92 o 
 -10   7   0        0.03        2.01      2.01 o 
  -9   7   0        1.95        0.55      1.65 o 
  -8   7   0        0.02        1.65      1.65 o 
  -7   7   0       55.13       58.70      2.97 o 
  -6   7   0       96.62       90.92      3.30 o 
  -5   7   0       18.58       17.55      1.83 o 
  -4   7   0        4.57        6.30      1.28 o 
  -3   7   0       33.55       31.29      1.91 o 
  -2   7   0       78.19       80.07      2.82 o 
  -1   7   0        4.32        6.67      1.41 o 
   0   7   0       14.42       13.76      1.86 o 
   1   7   0       92.40       82.09      3.35 o 
   2   7   0       56.25       62.33      3.62 o 
   3   7   0        1.81        1.20      1.81 o 
   4   7   0        0.07        1.02      1.81 o 
 -10   8   0        0.03        0.25      1.78 o 
  -9   8   0        0.02        0.79      1.31 o 
  -8   8   0        3.46        3.18      1.99 o 
  -7   8   0        0.49        0.79      1.98 o 
  -6   8   0        2.13        3.26      1.57 o 
  -5   8   0       25.16       21.25      1.94 o 
  -4   8   0       10.66       10.15      1.54 o 
  -3   8   0       24.78       30.36      2.05 o 
  -2   8   0       13.67        9.35      1.67 o 
  -1   8   0        5.15        5.11      1.66 o 
   0   8   0       49.32       51.61      3.91 o 
   1   8   0       12.74       12.21      2.16 o 
   2   8   0        0.11        2.29      1.53 o 
   3   8   0        0.25        2.66      1.77 o 
 -10   9   0        0.51        2.24      1.65 o 
  -9   9   0        0.32        0.74      1.85 o 
  -8   9   0        2.15        3.81      1.65 o 
  -7   9   0        0.02        0.63      1.53 o 
  -6   9   0        1.69        0.89      1.66 o 
  -5   9   0        3.86        3.56      1.40 o 
  -4   9   0        1.13        0.63      1.52 o 
  -3   9   0        5.45        3.91      1.64 o 
  -2   9   0        0.02        0.50      1.25 o 
  -1   9   0        2.08        3.71      1.36 o 
   0   9   0       21.15       18.03      1.77 o 
   1   9   0        0.03        0.99      1.54 o 
   2   9   0        2.95        1.42      1.72 o 
  -9  10   0        0.01        1.15      1.72 o 
  -8  10   0        0.12        0.59      1.67 o 
  -7  10   0        0.63        1.82      1.57 o 
  -6  10   0        2.51        2.07      1.83 o 
  -5  10   0        0.66        1.71      1.47 o 
  -4  10   0        0.20        1.70      1.70 o 
  -3  10   0        0.00        0.24      1.45 o 
  -2  10   0        0.66        0.48      1.42 o 
  -1  10   0        5.00        3.87      1.82 o 
   0  10   0        2.99        1.33      1.70 o 
  -8  11   0        1.26        2.16      1.72 o 
  -7  11   0        1.10        1.22      1.77 o 
  -6  11   0        0.53        0.12      1.68 o 
  -5  11   0        0.87        0.55      1.57 o 
  -4  11   0        0.27        1.55      1.45 o 
  -3  11   0        0.04        0.00      1.30 o 
  -2  11   0        0.06        1.55      1.55 o 
   2 -11   1        7.72       10.56      2.09 o 
   3 -11   1        0.60        1.74      1.63 o 
   4 -11   1        0.89        2.05      1.57 o 
   5 -11   1        3.11        5.92      1.60 o 
   6 -11   1        0.02        0.99      1.49 o 
   7 -11   1        0.11        1.10      1.72 o 
   8 -11   1        3.40        6.04      2.13 o 
   0 -10   1        2.74        0.93      1.28 o 
   1 -10   1        0.02        1.68      1.68 o 
   2 -10   1        4.61        6.30      1.61 o 
   3 -10   1        0.06        2.16      1.52 o 
   4 -10   1        4.45        2.99      1.56 o 
   5 -10   1        5.72        4.73      1.84 o 
   6 -10   1        0.13        1.18      1.72 o 
   7 -10   1        0.19        0.52      1.70 o 
   8 -10   1        0.13        0.13      1.89 o 
   9 -10   1        1.63        2.52      1.80 o 
  -2  -9   1        3.42        1.74      2.27 o 
  -1  -9   1        0.06        0.15      1.96 o 
   0  -9   1       22.66       19.13      1.82 o 
   1  -9   1       10.11        7.04      1.95 o 
   2  -9   1        2.66        4.84      1.45 o 
   3  -9   1        2.44        1.99      1.59 o 
   4  -9   1      103.91      106.56      3.89 o 
   5  -9   1        1.14        1.35      1.62 o 
   6  -9   1        0.86        1.77      1.77 o 
   7  -9   1        4.15        2.96      2.01 o 
   8  -9   1        0.26        1.31      1.84 o 
   9  -9   1        0.05        1.87      1.87 o 
  10  -9   1        0.11        0.23      1.62 o 
  -3  -8   1        4.81        3.09      1.68 o 
  -2  -8   1        3.04        0.15      2.11 o 
  -1  -8   1       41.79       46.06      3.07 o 
   0  -8   1        0.04        0.70      1.19 o 
   1  -8   1        3.71        0.81      1.50 o 
   2  -8   1        1.18        2.68      1.20 o 
   3  -8   1       35.73       32.39      2.15 o 
   4  -8   1        2.91        2.43      1.21 o 
   5  -8   1       40.23       41.01      2.58 o 
   6  -8   1        0.01        1.63      1.63 o 
   7  -8   1        4.06        4.87      1.90 o 
   8  -8   1        1.21        0.40      1.74 o 
   9  -8   1        0.02        1.91      1.54 o 
  10  -8   1        0.00        0.36      1.55 o 
  -4  -7   1        0.15        0.96      1.59 o 
  -3  -7   1        3.39        0.21      1.57 o 
  -2  -7   1        1.06        1.90      1.63 o 
  -1  -7   1       89.25       98.41      4.15 o 
   0  -7   1       59.79       59.31      2.06 o 
   1  -7   1       48.81       51.13      2.48 o 
   2  -7   1        2.04        3.49      0.94 o 
   3  -7   1       32.19       38.97      2.14 o 
   4  -7   1        1.15        2.41      1.07 o 
   5  -7   1       14.26       31.50      2.15 o 
   6  -7   1      248.49      251.23      5.27 o 
   7  -7   1        0.22        1.62      1.62 o 
   8  -7   1        0.38        0.40      1.60 o 
   9  -7   1        1.42        1.02      1.80 o 
  10  -7   1        0.62        0.96      1.69 o 
  -5  -6   1        0.01        0.66      1.66 o 
  -4  -6   1        1.13        0.24      1.56 o 
  -3  -6   1        0.82        0.69      1.39 o 
  -2  -6   1        0.06        0.38      1.39 o 
  -1  -6   1        0.09        1.59      1.43 o 
   0  -6   1      155.53      167.03      2.91 o 
   1  -6   1        2.54        4.42      0.96 o 
   2  -6   1       50.22       49.01      2.15 o 
   3  -6   1        0.02        0.14      0.93 o 
   4  -6   1       13.34       14.32      1.46 o 
   5  -6   1      244.19      248.59      4.39 o 
   6  -6   1        1.20        0.93      1.33 o 
   7  -6   1       54.55       56.64      2.80 o 
   8  -6   1       27.69       26.76      2.48 o 
   9  -6   1        0.54        0.64      1.67 o 
  10  -6   1        1.30        0.85      1.83 o 
  -6  -5   1        0.05        1.08      1.72 o 
  -5  -5   1        0.47        1.69      1.69 o 
  -4  -5   1       16.67       18.13      2.03 o 
  -3  -5   1       53.34       52.03      2.59 o 
  -2  -5   1       35.52       25.08      1.80 o 
  -1  -5   1        3.46        6.13      1.22 o 
   0  -5   1       14.92       21.16      1.10 o 
   1  -5   1        0.15        0.42      0.69 o 
   2  -5   1      453.43      470.50      4.99 o 
   3  -5   1       91.42      102.98      2.65 o 
   4  -5   1       80.09       86.86      2.63 o 
   5  -5   1        1.27        1.83      1.17 o 
   6  -5   1       11.19       11.87      1.44 o 
   7  -5   1       34.60       35.03      2.20 o 
   8  -5   1       18.27       17.80      2.22 o 
   9  -5   1        0.00        0.26      1.69 o 
  10  -5   1        1.19        0.98      1.60 o 
  -7  -4   1        0.27        2.26      1.74 o 
  -6  -4   1        0.22        1.75      1.52 o 
  -5  -4   1        6.41        5.51      1.63 o 
  -4  -4   1       10.98       11.61      1.68 o 
  -3  -4   1       23.28       22.96      1.79 o 
  -2  -4   1        7.83        7.58      1.20 o 
  -1  -4   1        3.68        1.74      1.01 o 
   0  -4   1       71.13       64.57      1.49 o 
   1  -4   1      133.63      173.23      2.85 o 
   2  -4   1       36.19       29.44      1.38 o 
   3  -4   1     1765.77     1628.96     37.13 o 
   4  -4   1      140.68      126.73      2.74 o 
   5  -4   1       78.43       70.05      2.29 o 
   6  -4   1        2.94        3.95      1.15 o 
   7  -4   1        0.33        1.83      1.16 o 
   8  -4   1       67.85       63.99      3.16 o 
   9  -4   1       23.63       19.39      2.60 o 
  10  -4   1        0.35        1.60      1.83 o 
  -8  -3   1        1.01        1.65      1.84 o 
  -7  -3   1        1.16        1.91      1.58 o 
  -6  -3   1        7.85        7.58      1.83 o 
  -5  -3   1       11.64       16.38      1.79 o 
  -4  -3   1        1.95        4.88      1.29 o 
  -3  -3   1       39.82       28.42      1.81 o 
  -2  -3   1       60.12       62.39      2.00 o 
  -1  -3   1       91.52       62.15      1.92 o 
   0  -3   1      193.54      213.87      2.07 o 
   1  -3   1      231.12      249.57      3.00 o 
   2  -3   1     7466.46     7216.90     64.35 o 
   3  -3   1     1135.78     1209.45      6.86 o 
   4  -3   1       32.48       40.58      1.52 o 
   5  -3   1       81.79       75.08      2.39 o 
   6  -3   1        0.53        0.89      1.02 o 
   7  -3   1        0.67        2.22      1.31 o 
   8  -3   1        0.89        0.53      1.59 o 
   9  -3   1        1.34        0.90      1.83 o 
  10  -3   1        0.14        0.00      1.93 o 
  -8  -2   1        0.70        0.11      1.73 o 
  -7  -2   1        1.73        1.80      1.80 o 
  -6  -2   1        0.01        0.13      1.50 o 
  -5  -2   1        6.25        3.06      1.40 o 
  -4  -2   1        1.98        3.07      1.02 o 
  -3  -2   1      675.20      658.94      5.79 o 
  -2  -2   1      933.87      924.59      6.05 o 
  -1  -2   1       81.25       59.63      1.51 o 
   0  -2   1        8.66        7.31      0.45 o 
   1  -2   1       28.89       23.98      0.96 o 
   2  -2   1    15229.16    14712.27     83.71 o 
   3  -2   1       14.49       17.08      1.05 o 
   4  -2   1       23.18       24.69      1.26 o 
   5  -2   1      138.74      128.74      3.02 o 
   6  -2   1        6.20        7.46      1.42 o 
   7  -2   1        2.62        2.90      1.58 o 
   8  -2   1        1.06        1.59      1.73 o 
   9  -2   1        0.29        2.45      1.92 o 
  10  -2   1        0.25        1.75      1.86 o 
  -9  -1   1        1.32        1.64      1.75 o 
  -8  -1   1        0.63        1.52      1.64 o 
  -7  -1   1       60.72       53.20      2.99 o 
  -6  -1   1       12.03       15.62      1.78 o 
  -5  -1   1        5.79        5.83      1.27 o 
  -4  -1   1      117.54      134.25      2.92 o 
  -3  -1   1        2.66        3.49      0.78 o 
  -2  -1   1        3.42        9.35      0.83 o 
  -1  -1   1     4577.24     4560.78     41.63 o 
   0  -1   1     1628.85     1647.10     15.75 o 
   1  -1   1      915.19      976.87     19.92 o 
   2  -1   1       22.36       22.77      1.28 o 
   3  -1   1       81.96       87.95      1.94 o 
   4  -1   1       13.93       11.82      1.00 o 
   5  -1   1      126.66      123.37      3.05 o 
   6  -1   1       31.61       25.89      2.08 o 
   7  -1   1        0.00        0.27      1.47 o 
   8  -1   1        0.00        0.26      1.73 o 
   9  -1   1        5.96        8.42      2.01 o 
  -9   0   1        0.23        1.23      1.68 o 
  -8   0   1       43.54       40.19      2.95 o 
  -7   0   1       78.17       91.00      3.44 o 
  -6   0   1       10.68        6.02      1.41 o 
  -5   0   1       18.97       17.55      1.52 o 
  -4   0   1       53.01       44.87      1.66 o 
  -3   0   1       49.65       51.01      1.58 o 
  -2   0   1      522.56      550.74      3.84 o 
  -1   0   1      682.92      746.83     15.09 o 
   0   0   1      211.44      368.86      7.51 o 
   1   0   1     1778.87     1736.18     24.46 o 
   2   0   1      297.56      285.78      2.88 o 
   3   0   1      635.87      624.55      4.98 o 
   4   0   1        4.54        9.45      1.01 o 
   5   0   1       35.81       42.75      2.05 o 
   6   0   1       17.34       17.93      1.85 o 
   7   0   1        6.10        5.88      2.00 o 
   8   0   1        0.02        1.95      1.95 o 
   9   0   1        0.00        2.52      1.92 o 
 -10   1   1        0.02        0.11      1.57 o 
  -9   1   1        6.28        6.59      2.04 o 
  -8   1   1       29.86       24.87      2.43 o 
  -7   1   1        7.42        5.72      1.56 o 
  -6   1   1        0.30        0.13      1.03 o 
  -5   1   1       52.32       61.57      2.17 o 
  -4   1   1       68.72       65.29      1.92 o 
  -3   1   1       80.28       98.60      1.86 o 
  -2   1   1        5.47        7.59      0.57 o 
  -1   1   1     2789.79     2775.52     29.56 o 
   0   1   1      345.72      464.26      4.91 o 
   1   1   1     3843.29     3686.78     41.09 o 
   2   1   1       65.42       52.21      1.58 o 
   3   1   1       26.29       31.36      1.52 o 
   4   1   1       66.83       65.50      2.29 o 
   5   1   1        5.52        8.60      1.17 o 
   6   1   1       66.41       60.28      3.07 o 
   7   1   1       26.45       21.01      2.66 o 
   8   1   1        0.40        0.76      2.02 o 
 -10   2   1        0.00        0.91      1.82 o 
  -9   2   1        3.89        1.39      2.01 o 
  -8   2   1        0.29        0.91      1.58 o 
  -7   2   1        7.28       11.23      1.59 o 
  -6   2   1       16.79       18.04      1.57 o 
  -5   2   1        5.23        6.84      1.03 o 
  -4   2   1        1.75        1.43      0.64 o 
  -3   2   1      148.56      132.87      2.10 o 
  -2   2   1        5.52        5.49      0.68 o 
  -1   2   1     7555.95     6972.86     54.58 o 
   0   2   1      432.07      480.98      8.24 o 
   1   2   1     1372.87     1302.37     28.73 o 
   2   2   1       24.14       23.43      1.28 o 
   3   2   1       63.88       75.55      2.41 o 
   4   2   1        1.44        1.82      1.03 o 
   5   2   1       29.72       26.90      2.25 o 
   6   2   1        1.27        3.61      1.74 o 
   7   2   1        0.15        1.94      1.94 o 
   8   2   1       10.19       10.57      2.38 o 
 -10   3   1        8.51        3.62      2.29 o 
  -9   3   1        2.79        0.40      1.95 o 
  -8   3   1        2.85        3.90      1.35 o 
  -7   3   1       60.56       64.12      2.83 o 
  -6   3   1        7.85        4.89      1.19 o 
  -5   3   1        0.00        0.26      0.78 o 
  -4   3   1       15.70       12.63      1.15 o 
  -3   3   1      467.75      432.09      3.98 o 
  -2   3   1      112.38      112.08      1.95 o 
  -1   3   1      468.76      410.23      3.72 o 
   0   3   1       59.12       69.55      3.00 o 
   1   3   1      501.06      524.56      5.04 o 
   2   3   1       32.51       44.40      1.78 o 
   3   3   1        1.30        1.81      1.03 o 
   4   3   1        7.03        6.05      1.45 o 
   5   3   1       38.05       37.25      2.67 o 
   6   3   1        0.70        1.97      1.84 o 
   7   3   1        4.60        4.93      2.22 o 
 -11   4   1       12.11       13.45      2.20 o 
 -10   4   1        3.85        1.77      2.14 o 
  -9   4   1       20.17       25.71      2.42 o 
  -8   4   1        0.38        1.79      1.51 o 
  -7   4   1       59.55       57.95      2.59 o 
  -6   4   1        2.56        2.68      1.07 o 
  -5   4   1        2.52        2.05      0.89 o 
  -4   4   1        7.43       17.30      1.26 o 
  -3   4   1      679.24      716.22      5.54 o 
  -2   4   1       47.02       37.41      1.51 o 
  -1   4   1       62.35       58.08      1.79 o 
   0   4   1      978.20     1017.05      5.27 o 
   1   4   1       77.19       87.90      2.65 o 
   2   4   1        6.80        7.88      1.27 o 
   3   4   1       18.52       19.46      1.83 o 
   4   4   1       28.60       30.15      2.39 o 
   5   4   1        4.42        2.24      1.85 o 
   6   4   1        2.77        3.02      2.01 o 
   7   4   1        0.00        1.01      2.02 o 
 -11   5   1        4.88        6.34      2.08 o 
 -10   5   1        0.32        3.77      1.69 o 
  -9   5   1        4.95        1.51      2.34 o 
  -8   5   1        6.71        6.15      1.83 o 
  -7   5   1        0.10        0.27      1.37 o 
  -6   5   1       19.62       17.86      1.58 o 
  -5   5   1        2.68        5.12      0.89 o 
  -4   5   1        6.69        5.80      1.01 o 
  -3   5   1      102.11       91.58      2.50 o 
  -2   5   1      397.11      413.19      4.64 o 
  -1   5   1       20.25       19.45      1.39 o 
   0   5   1       83.66       73.27      1.77 o 
   1   5   1       19.83       14.45      1.59 o 
   2   5   1        1.80        0.88      1.15 o 
   3   5   1       27.30       27.27      2.37 o 
   4   5   1       19.92       22.23      2.37 o 
   5   5   1        0.35        2.41      1.78 o 
   6   5   1        1.53        3.33      1.95 o 
 -11   6   1        0.71        0.36      1.78 o 
 -10   6   1        0.51        0.14      1.98 o 
  -9   6   1        4.10        3.20      1.82 o 
  -8   6   1       19.21       22.29      2.19 o 
  -7   6   1       61.63       58.61      2.82 o 
  -6   6   1        3.01        4.32      1.17 o 
  -5   6   1        0.15        0.39      1.03 o 
  -4   6   1       30.51       31.29      1.78 o 
  -3   6   1       26.05       20.17      1.51 o 
  -2   6   1      182.66      193.78      3.92 o 
  -1   6   1      159.57      148.24      3.70 o 
   0   6   1       11.59       12.34      1.23 o 
   1   6   1       27.60       28.72      2.23 o 
   2   6   1       37.90       34.92      2.46 o 
   3   6   1        1.79        1.30      1.94 o 
   4   6   1        0.03        2.89      1.64 o 
   5   6   1        2.49        3.35      1.96 o 
 -11   7   1        0.07        1.55      1.79 o 
 -10   7   1        9.55        8.34      1.98 o 
  -9   7   1        0.25        2.82      1.61 o 
  -8   7   1        0.86        0.27      1.61 o 
  -7   7   1       26.00       24.77      2.25 o 
  -6   7   1        0.93        1.70      1.30 o 
  -5   7   1       22.08       28.58      1.92 o 
  -4   7   1        2.61        0.26      1.15 o 
  -3   7   1       18.21       24.75      1.79 o 
  -2   7   1       31.63       28.80      1.91 o 
  -1   7   1       13.07       10.72      1.68 o 
   0   7   1       56.38       58.57      3.64 o 
   1   7   1       17.69       18.39      1.95 o 
   2   7   1       24.09       22.87      2.67 o 
   3   7   1        1.05        0.86      1.97 o 
   4   7   1        0.37        2.05      2.05 o 
 -10   8   1        6.93        6.92      2.22 o 
  -9   8   1        0.06        0.64      1.81 o 
  -8   8   1        4.19        7.03      1.83 o 
  -7   8   1        0.17        0.39      1.43 o 
  -6   8   1       16.10       14.99      1.93 o 
  -5   8   1        0.01        0.51      1.28 o 
  -4   8   1       14.39       13.57      1.80 o 
  -3   8   1       10.38       10.77      1.67 o 
  -2   8   1        1.71        1.42      1.42 o 
  -1   8   1        0.00        0.26      1.28 o 
   0   8   1        0.67        0.94      0.99 o 
   1   8   1       13.38        9.17      1.88 o 
   2   8   1        0.01        0.95      1.54 o 
   3   8   1        2.70        4.09      1.99 o 
 -10   9   1        1.30        0.35      1.73 o 
  -9   9   1        0.24        0.24      1.46 o 
  -8   9   1        2.65        4.12      1.75 o 
  -7   9   1        9.86        7.81      1.88 o 
  -6   9   1        5.40        8.47      1.64 o 
  -5   9   1        0.83        2.65      1.39 o 
  -4   9   1        0.20        1.64      1.26 o 
  -3   9   1        0.09        1.39      1.39 o 
  -2   9   1        1.28        3.13      1.38 o 
  -1   9   1        0.74        0.25      1.49 o 
   0   9   1        1.20        1.76      1.11 o 
   1   9   1        0.67        0.35      1.72 o 
  -9  10   1        0.22        0.67      1.68 o 
  -8  10   1        0.15        0.35      1.40 o 
  -7  10   1        7.20       10.97      1.79 o 
  -6  10   1        0.90        1.08      1.56 o 
  -5  10   1        0.66        2.17      1.45 o 
  -4  10   1        1.16        1.09      1.69 o 
  -3  10   1        2.12        4.29      1.44 o 
  -2  10   1        0.92        1.29      1.52 o 
  -1  10   1        1.82        2.38      1.48 o 
   0  10   1        0.06        1.09      1.09 o 
  -8  11   1        4.03        0.52      1.79 o 
  -7  11   1        0.00        2.71      1.30 o 
  -6  11   1        3.26        2.43      1.76 o 
  -5  11   1        0.52        0.22      1.44 o 
  -4  11   1        0.61        2.08      1.53 o 
  -3  11   1        4.11        6.09      1.92 o 
   5 -12   2        0.26        2.61      1.63 o 
   1 -11   2        0.24        3.86      1.40 o 
   2 -11   2        8.35        7.18      1.90 o 
   3 -11   2        1.41        0.82      1.64 o 
   4 -11   2        0.35        0.72      1.69 o 
   5 -11   2        2.33        1.35      1.72 o 
   6 -11   2        8.74        6.87      2.21 o 
   7 -11   2        0.09        0.24      1.70 o 
   8 -11   2        0.20        0.58      1.75 o 
  -1 -10   2        1.26        2.96      1.84 o 
   0 -10   2        0.01        1.06      1.15 o 
   1 -10   2        9.61        9.83      2.12 o 
   2 -10   2        0.25        2.39      1.64 o 
   3 -10   2        1.07        2.43      1.53 o 
   4 -10   2        3.82        2.07      1.56 o 
   5 -10   2        2.26        0.91      1.57 o 
   6 -10   2        0.60        1.70      1.70 o 
   7 -10   2        6.78        7.09      2.19 o 
   8 -10   2       14.35       15.99      2.37 o 
   9 -10   2        0.60        2.00      2.00 o 
  -2  -9   2        5.10        7.67      1.88 o 
  -1  -9   2        0.16        3.97      1.70 o 
   0  -9   2        2.23        2.59      1.23 o 
   1  -9   2       16.35       15.02      2.16 o 
   2  -9   2        2.09        1.20      1.61 o 
   3  -9   2       31.62       34.26      2.27 o 
   4  -9   2        1.50        1.20      1.61 o 
   5  -9   2        7.16        8.76      1.89 o 
   6  -9   2        1.27        2.55      1.62 o 
   7  -9   2       32.38       34.21      2.80 o 
   8  -9   2        8.37        7.00      2.07 o 
   9  -9   2        0.29        0.61      1.60 o 
  10  -9   2        0.02        0.79      1.80 o 
  -3  -8   2        2.55        2.72      1.50 o 
  -2  -8   2        0.08        3.61      1.75 o 
  -1  -8   2       10.18        8.19      2.27 o 
   0  -8   2        3.78        4.41      1.25 o 
   1  -8   2        5.07        5.63      1.41 o 
   2  -8   2        8.11        8.11      1.51 o 
   3  -8   2        9.68       10.47      1.50 o 
   4  -8   2        0.50        0.27      1.22 o 
   5  -8   2      104.20      121.29      3.81 o 
   6  -8   2       13.65       17.11      2.30 o 
   7  -8   2       29.52       20.99      2.42 o 
   8  -8   2        0.19        0.26      1.71 o 
   9  -8   2        0.01        2.77      1.38 o 
  10  -8   2        0.07        1.26      1.50 o 
  -4  -7   2        0.17        0.72      1.34 o 
  -3  -7   2        1.01        1.53      1.31 o 
  -2  -7   2        1.66        0.41      1.61 o 
  -1  -7   2        3.87        2.00      1.69 o 
   0  -7   2        2.93        3.45      1.00 o 
   1  -7   2        7.02        7.14      1.14 o 
   2  -7   2        0.38        1.52      0.97 o 
   3  -7   2       50.56       49.80      2.32 o 
   4  -7   2        4.55        6.92      1.36 o 
   5  -7   2      222.22      251.85      4.74 o 
   6  -7   2        1.23        0.27      2.02 o 
   7  -7   2       11.46       13.69      2.01 o 
   8  -7   2        0.85        3.94      1.45 o 
   9  -7   2        0.59        1.75      1.62 o 
  10  -7   2        2.64        2.57      1.75 o 
  -5  -6   2        1.44        0.55      1.67 o 
  -4  -6   2        1.51        2.19      1.50 o 
  -3  -6   2        6.19        5.18      1.50 o 
  -2  -6   2        1.43        2.60      1.30 o 
  -1  -6   2        0.00        1.05      1.36 o 
   0  -6   2       22.33       20.94      1.42 o 
   1  -6   2       32.41       36.20      1.86 o 
   2  -6   2       13.61       10.41      1.39 o 
   3  -6   2        6.24        7.90      1.09 o 
   4  -6   2      109.46      104.62      3.11 o 
   5  -6   2      474.69      462.80      6.04 o 
   6  -6   2      219.74      219.86      4.42 o 
   7  -6   2       91.41       90.80      3.30 o 
   8  -6   2        1.51        4.25      1.42 o 
   9  -6   2        0.34        1.77      1.51 o 
  10  -6   2        1.51        0.95      1.78 o 
  -6  -5   2        5.83        7.55      2.00 o 
  -5  -5   2        0.93        0.73      1.46 o 
  -4  -5   2        3.64        5.31      1.49 o 
  -3  -5   2       25.32       22.76      1.91 o 
  -2  -5   2        0.60        0.13      1.01 o 
  -1  -5   2        8.28       10.88      1.46 o 
   0  -5   2       30.53       33.34      1.33 o 
   1  -5   2      130.42      110.94      2.87 o 
   2  -5   2       45.02       48.83      1.96 o 
   3  -5   2       38.43       40.50      1.79 o 
   4  -5   2     1825.17     1874.82     10.48 o 
   5  -5   2      224.34      215.79      3.98 o 
   6  -5   2        0.01        0.52      1.16 o 
   7  -5   2        0.21        2.19      1.29 o 
   8  -5   2       28.04       30.76      2.33 o 
   9  -5   2        3.73        3.05      1.52 o 
  10  -5   2        0.47        2.75      1.79 o 
  -7  -4   2        4.86        9.79      1.81 o 
  -6  -4   2        1.80        1.19      1.68 o 
  -5  -4   2       13.00       10.89      2.02 o 
  -4  -4   2        0.83        0.76      1.53 o 
  -3  -4   2        5.88        2.71      1.23 o 
  -2  -4   2       18.19       15.82      1.49 o 
  -1  -4   2       99.89       99.10      2.66 o 
   0  -4   2        3.62        5.80      0.62 o 
   1  -4   2       15.56       13.58      1.02 o 
   2  -4   2       59.74       58.06      1.85 o 
   3  -4   2       27.74       31.34      1.66 o 
   4  -4   2      843.44      807.95      6.68 o 
   5  -4   2        0.00        0.51      1.02 o 
   6  -4   2       14.67       17.62      1.53 o 
   7  -4   2        0.98        0.26      1.29 o 
   8  -4   2       21.54       20.54      2.08 o 
   9  -4   2        2.36        3.31      1.90 o 
  10  -4   2        0.10        0.36      1.89 o 
  -8  -3   2        1.48        0.90      1.70 o 
  -7  -3   2        0.35        0.57      1.62 o 
  -6  -3   2       31.26       36.15      2.49 o 
  -5  -3   2       68.95       79.87      3.09 o 
  -4  -3   2       27.00       27.29      1.81 o 
  -3  -3   2      359.92      382.89      4.79 o 
  -2  -3   2      356.07      398.46      4.37 o 
  -1  -3   2       80.72       61.51      1.93 o 
   0  -3   2       34.65       31.42      1.33 o 
   1  -3   2      315.41      280.00      3.31 o 
   2  -3   2      324.48      349.63      3.66 o 
   3  -3   2      987.59     1118.51      6.93 o 
   4  -3   2        0.56        2.97      0.90 o 
   5  -3   2       88.97       79.71      2.53 o 
   6  -3   2       52.42       50.88      2.30 o 
   7  -3   2       13.02       13.39      1.56 o 
   8  -3   2        5.30        7.06      1.70 o 
   9  -3   2        2.06        0.88      2.03 o 
  10  -3   2        1.12        1.97      1.97 o 
  -8  -2   2        6.13        1.98      1.77 o 
  -7  -2   2        4.46        5.71      1.82 o 
  -6  -2   2       90.83       87.10      3.30 o 
  -5  -2   2       37.56       37.08      2.06 o 
  -4  -2   2        2.24        3.86      1.16 o 
  -3  -2   2       50.47       56.35      2.06 o 
  -2  -2   2       73.39       56.25      1.94 o 
  -1  -2   2      324.20      395.04      3.64 o 
   0  -2   2     2360.04     2098.29     23.92 o 
   1  -2   2       42.20       54.34      1.39 o 
   2  -2   2     1889.67     1750.25     33.26 o 
   3  -2   2      150.35      150.68      2.54 o 
   4  -2   2      752.72      814.29      6.26 o 
   5  -2   2        0.27        1.01      1.01 o 
   6  -2   2        7.10        7.20      1.42 o 
   7  -2   2        9.41        9.30      1.71 o 
   8  -2   2        9.24        8.24      2.22 o 
   9  -2   2        5.51        3.38      2.25 o 
  10  -2   2        0.58        2.47      1.79 o 
  -9  -1   2        3.65        5.51      1.66 o 
  -8  -1   2        0.34        1.53      1.77 o 
  -7  -1   2        2.66        4.63      1.87 o 
  -6  -1   2       12.00       10.75      1.80 o 
  -5  -1   2       60.71       68.65      2.44 o 
  -4  -1   2       36.31       49.21      1.93 o 
  -3  -1   2      272.90      296.79      3.54 o 
  -2  -1   2     2917.52     2525.30     37.74 o 
  -1  -1   2     2228.04     2191.04     32.20 o 
   0  -1   2        0.20        1.82      0.47 o 
   1  -1   2     4426.53     4291.94     41.33 o 
   2  -1   2      686.48      693.25      4.64 o 
   3  -1   2       44.14       42.80      1.57 o 
   4  -1   2       73.94       71.44      2.16 o 
   5  -1   2        0.05        1.90      0.89 o 
   6  -1   2       74.24       74.09      2.99 o 
   7  -1   2        0.00        1.85      1.45 o 
   8  -1   2        7.14        5.73      1.94 o 
   9  -1   2        0.04        0.73      1.71 o 
  -9   0   2        0.01        1.36      1.47 o 
  -8   0   2       23.00       30.15      2.47 o 
  -7   0   2       26.24       19.39      2.04 o 
  -6   0   2        0.21        1.16      1.03 o 
  -5   0   2        0.62        0.26      1.02 o 
  -4   0   2      177.47      169.48      2.97 o 
  -3   0   2        7.79        3.88      0.67 o 
  -2   0   2      522.92      482.44      3.88 o 
  -1   0   2       10.98       23.08      0.78 o 
   0   0   2     1560.48     1398.05     15.98 o 
   1   0   2     1763.50     1689.84     27.89 o 
   2   0   2       94.38       97.95      2.02 o 
   3   0   2      416.94      450.34      4.50 o 
   4   0   2       17.30       22.00      1.52 o 
   5   0   2      136.19      129.67      3.48 o 
   6   0   2      140.21      139.40      4.08 o 
   7   0   2       41.28       46.60      3.04 o 
   8   0   2        1.22        0.13      1.91 o 
   9   0   2        1.39        2.66      2.08 o 
 -10   1   2        0.04        0.74      1.69 o 
  -9   1   2       28.74       24.53      2.63 o 
  -8   1   2        4.25        3.68      1.79 o 
  -7   1   2        1.00        0.13      1.43 o 
  -6   1   2       34.31       33.91      2.06 o 
  -5   1   2      239.03      265.87      3.98 o 
  -4   1   2       71.81       76.49      2.07 o 
  -3   1   2       15.74       12.17      0.81 o 
  -2   1   2       20.57       15.08      0.87 o 
  -1   1   2       18.72       26.05      0.91 o 
   0   1   2     1742.47     1544.21     19.10 o 
   1   1   2       42.89       33.98      1.20 o 
   2   1   2      589.59      639.53      5.05 o 
   3   1   2      236.01      256.06      3.69 o 
   4   1   2        8.24        5.50      1.15 o 
   5   1   2       19.02       18.12      1.83 o 
   6   1   2        3.31        3.57      1.72 o 
   7   1   2       53.80       52.01      3.26 o 
   8   1   2        3.01        1.11      2.08 o 
 -10   2   2        2.16        3.75      1.92 o 
  -9   2   2       38.35       40.63      3.00 o 
  -8   2   2       19.67       23.57      2.21 o 
  -7   2   2        4.42        4.84      1.31 o 
  -6   2   2       30.20       32.44      1.83 o 
  -5   2   2       49.58       38.35      1.81 o 
  -4   2   2        5.81        2.46      0.78 o 
  -3   2   2      116.56       76.10      1.87 o 
  -2   2   2      345.46      373.98      3.64 o 
  -1   2   2     1186.42     1114.30      5.90 o 
   0   2   2       29.22       36.31      3.19 o 
   1   2   2        6.47       11.74      0.92 o 
   2   2   2     1177.25     1224.13      7.66 o 
   3   2   2       19.61       22.32      1.52 o 
   4   2   2        8.69        9.17      1.29 o 
   5   2   2       38.71       41.74      2.63 o 
   6   2   2       41.86       46.00      3.04 o 
   7   2   2        2.83        3.67      1.89 o 
   8   2   2        2.26        5.02      2.05 o 
 -10   3   2       10.99        9.34      2.27 o 
  -9   3   2        4.91        2.98      1.68 o 
  -8   3   2       12.05        8.51      1.86 o 
  -7   3   2       24.40       26.29      1.99 o 
  -6   3   2       15.45       18.72      1.57 o 
  -5   3   2       22.38       21.39      1.42 o 
  -4   3   2      131.96      123.14      2.68 o 
  -3   3   2      117.99      138.04      2.47 o 
  -2   3   2       14.73       20.55      1.07 o 
  -1   3   2       30.12       40.03      1.50 o 
   0   3   2       24.85       30.06      1.01 o 
   1   3   2      104.19      109.05      2.71 o 
   2   3   2        0.00        2.23      0.99 o 
   3   3   2        0.10        0.25      1.01 o 
   4   3   2        3.61        7.29      1.44 o 
   5   3   2       17.89       17.11      2.23 o 
   6   3   2        2.59        0.51      1.92 o 
   7   3   2        0.12        0.48      2.02 o 
 -11   4   2        0.01        0.33      1.86 o 
 -10   4   2       22.58       24.29      2.62 o 
  -9   4   2       18.69       19.11      2.25 o 
  -8   4   2       11.22       11.11      1.77 o 
  -7   4   2       34.80       38.32      2.28 o 
  -6   4   2        0.80        0.91      1.04 o 
  -5   4   2        2.44        3.94      0.88 o 
  -4   4   2       14.97       10.10      1.14 o 
  -3   4   2       25.63       24.80      1.40 o 
  -2   4   2      518.66      504.84      4.91 o 
  -1   4   2      110.26      146.35      2.77 o 
   0   4   2       41.38       58.34      2.74 o 
   1   4   2        1.64        4.40      0.99 o 
   2   4   2        0.00        2.38      1.00 o 
   3   4   2       10.74       10.26      1.65 o 
   4   4   2       63.07       63.60      3.24 o 
   5   4   2        1.45        1.29      1.92 o 
   6   4   2        0.26        3.52      1.58 o 
 -11   5   2        1.84        1.03      2.06 o 
 -10   5   2        0.60        1.91      1.91 o 
  -9   5   2        0.73        0.27      1.90 o 
  -8   5   2        4.80        7.95      1.65 o 
  -7   5   2        9.65        7.05      1.47 o 
  -6   5   2       55.21       48.48      2.33 o 
  -5   5   2       14.11       14.60      1.40 o 
  -4   5   2        0.93        0.62      0.88 o 
  -3   5   2      439.52      471.26      5.18 o 
  -2   5   2      554.97      509.39      5.50 o 
  -1   5   2        2.56        3.13      1.16 o 
   0   5   2       57.24       52.00      1.59 o 
   1   5   2        2.78        3.01      1.15 o 
   2   5   2        1.35        1.55      1.29 o 
   3   5   2        3.91        6.34      1.50 o 
   4   5   2       14.03       14.76      2.15 o 
   5   5   2        0.42        2.67      1.94 o 
 -11   6   2        0.17        1.52      1.75 o 
 -10   6   2        1.76        1.56      1.83 o 
  -9   6   2        4.40        4.49      1.91 o 
  -8   6   2      120.45      121.52      4.15 o 
  -7   6   2        5.23        4.08      1.45 o 
  -6   6   2       19.09       24.42      1.93 o 
  -5   6   2        5.16        3.57      1.15 o 
  -4   6   2       76.18       74.82      2.66 o 
  -3   6   2       15.21       16.27      1.40 o 
  -2   6   2       22.48       23.10      1.80 o 
  -1   6   2      177.67      177.02      4.17 o 
   0   6   2       35.37       34.71      1.72 o 
   1   6   2        2.92        7.36      1.52 o 
   2   6   2        5.43        4.96      1.93 o 
   3   6   2       13.31        6.15      2.01 o 
   4   6   2        0.06        1.42      2.00 o 
 -11   7   2        0.04        1.06      1.99 o 
 -10   7   2        0.75        1.40      1.90 o 
  -9   7   2        0.42        1.44      1.70 o 
  -8   7   2        1.59        0.79      1.71 o 
  -7   7   2        3.46        1.56      1.70 o 
  -6   7   2       45.96       38.43      2.32 o 
  -5   7   2       39.20       36.50      2.30 o 
  -4   7   2       10.61       11.24      1.53 o 
  -3   7   2        1.06        1.02      1.16 o 
  -2   7   2       10.96       12.15      1.68 o 
  -1   7   2       47.81       46.40      2.74 o 
   0   7   2        2.08        2.94      1.44 o 
   1   7   2        4.33        2.62      1.57 o 
   2   7   2        1.40        0.15      2.05 o 
   3   7   2        0.00        0.11      1.50 o 
 -10   8   2        0.07        0.83      1.80 o 
  -9   8   2        0.45        2.63      1.63 o 
  -8   8   2        0.79        1.79      1.53 o 
  -7   8   2       36.11       32.74      2.43 o 
  -6   8   2        0.00        0.77      1.41 o 
  -5   8   2       12.23       11.76      1.66 o 
  -4   8   2        3.95        4.10      1.53 o 
  -3   8   2        0.01        0.51      1.28 o 
  -2   8   2       10.35       12.09      1.67 o 
  -1   8   2       12.80       13.46      1.92 o 
   0   8   2        2.65        1.54      2.33 o 
   1   8   2        2.15        3.76      1.57 o 
   2   8   2        5.51        7.12      2.15 o 
 -10   9   2        0.09        1.79      1.79 o 
  -9   9   2        3.76        3.43      1.77 o 
  -8   9   2        0.03        1.71      1.71 o 
  -7   9   2        4.10        4.82      1.61 o 
  -6   9   2       12.17       15.09      1.99 o 
  -5   9   2        0.91        0.38      1.63 o 
  -4   9   2       15.96       16.54      2.00 o 
  -3   9   2        5.60        5.51      1.76 o 
  -2   9   2        0.11        1.37      1.37 o 
  -1   9   2        2.32        3.90      1.58 o 
   0   9   2        0.42        2.27      1.92 o 
   1   9   2        2.74        2.04      1.71 o 
  -9  10   2        2.85        1.31      1.74 o 
  -8  10   2        0.37        1.25      1.49 o 
  -7  10   2        0.88        0.82      1.75 o 
  -6  10   2        0.01        1.42      1.42 o 
  -5  10   2       15.27       17.36      2.14 o 
  -4  10   2        9.94       13.06      1.89 o 
  -3  10   2       10.31       15.38      2.12 o 
  -2  10   2        1.74        1.94      1.50 o 
  -1  10   2        0.15        1.75      1.31 o 
  -8  11   2        0.01        0.92      1.52 o 
  -7  11   2        2.45        1.06      1.80 o 
  -6  11   2        1.84        2.36      1.72 o 
  -5  11   2        4.53        5.91      1.72 o 
  -4  11   2        9.62       15.33      2.02 o 
  -3  11   2        0.00        0.42      1.55 o 
   5 -12   3        0.25        0.11      1.60 o 
   1 -11   3        0.10        0.77      1.53 o 
   2 -11   3        1.45        0.34      1.81 o 
   3 -11   3        5.19        6.65      1.64 o 
   4 -11   3        0.30        2.03      1.44 o 
   5 -11   3        2.86        4.59      1.70 o 
   6 -11   3        1.89        1.33      1.81 o 
   7 -11   3        0.40        0.95      1.66 o 
   8 -11   3        3.31        7.17      2.05 o 
  -1 -10   3        0.00        1.69      1.69 o 
   0 -10   3        2.61        0.02      2.32 o 
   1 -10   3        4.55        6.95      1.89 o 
   2 -10   3        8.72        8.01      2.03 o 
   3 -10   3        2.35        4.74      1.53 o 
   4 -10   3        3.01        3.61      1.55 o 
   5 -10   3        2.99        1.43      1.82 o 
   6 -10   3        0.54        1.42      1.68 o 
   7 -10   3        0.67        0.13      1.65 o 
   8 -10   3        1.45        0.73      2.08 o 
   9 -10   3        5.12        0.46      1.83 o 
  -2  -9   3        0.90        2.40      1.68 o 
  -1  -9   3        0.08        1.23      1.91 o 
   0  -9   3        8.61       10.15      1.67 o 
   1  -9   3        1.31        0.42      1.65 o 
   2  -9   3        1.33        1.62      1.62 o 
   3  -9   3        0.15        0.67      1.48 o 
   4  -9   3       34.72       31.98      2.55 o 
   5  -9   3        0.06        1.61      1.61 o 
   6  -9   3        8.55        8.28      2.00 o 
   7  -9   3       47.69       59.14      3.16 o 
   8  -9   3        0.61        3.17      1.90 o 
   9  -9   3        0.01        1.19      1.68 o 
  10  -9   3        1.50        1.08      1.62 o 
  -3  -8   3        0.33        1.57      1.57 o 
  -2  -8   3        0.67        1.82      1.68 o 
  -1  -8   3        0.08        3.04      1.59 o 
   0  -8   3        0.42        0.87      1.03 o 
   1  -8   3        0.01        1.28      1.28 o 
   2  -8   3        2.04        0.69      1.39 o 
   3  -8   3        5.14        7.69      1.51 o 
   4  -8   3       35.87       29.77      2.18 o 
   5  -8   3        1.97        3.40      1.63 o 
   6  -8   3       57.24       55.76      3.12 o 
   7  -8   3       52.46       49.23      3.20 o 
   8  -8   3        0.92        1.82      1.69 o 
   9  -8   3        0.03        0.50      1.59 o 
  10  -8   3        0.11        1.76      1.76 o 
  -5  -7   3        2.89        5.09      1.63 o 
  -4  -7   3        1.74        1.87      1.55 o 
  -3  -7   3        0.48        1.14      1.59 o 
  -2  -7   3       31.64       39.78      2.64 o 
  -1  -7   3       33.29       36.33      2.63 o 
   0  -7   3        0.00        0.52      0.93 o 
   1  -7   3       15.84       15.64      1.73 o 
   2  -7   3        0.14        0.43      1.12 o 
   3  -7   3        0.01        1.24      0.96 o 
   4  -7   3        1.59        0.14      1.23 o 
   5  -7   3       75.68       79.67      3.28 o 
   6  -7   3      693.30      735.81      8.67 o 
   7  -7   3        1.70        0.93      1.60 o 
   8  -7   3        0.67        2.97      1.55 o 
   9  -7   3        0.15        0.60      1.70 o 
  10  -7   3        0.01        0.90      1.69 o 
  -6  -6   3        1.01        0.20      1.68 o 
  -5  -6   3        2.84        1.33      1.88 o 
  -4  -6   3        9.10       11.83      1.72 o 
  -3  -6   3       64.22       55.53      2.73 o 
  -2  -6   3        0.40        0.65      1.45 o 
  -1  -6   3       20.95       26.37      2.02 o 
   0  -6   3       73.54       79.09      2.26 o 
   1  -6   3        0.00        1.29      1.00 o 
   2  -6   3        0.06        0.15      0.83 o 
   3  -6   3        1.31        1.24      1.11 o 
   4  -6   3       21.78       21.23      1.79 o 
   5  -6   3       17.79       20.24      1.90 o 
   6  -6   3        2.48        5.24      2.15 o 
   7  -6   3       11.56       10.15      1.83 o 
   8  -6   3        4.71        3.06      1.79 o 
   9  -6   3        0.58        0.13      1.73 o 
  10  -6   3        0.09        1.49      1.83 o 
  -6  -5   3        0.81        1.80      1.80 o 
  -5  -5   3       13.89       15.20      1.81 o 
  -4  -5   3       47.34       48.12      2.44 o 
  -3  -5   3       67.87       68.78      2.80 o 
  -2  -5   3        5.52       11.58      1.29 o 
  -1  -5   3       25.14       26.76      1.83 o 
   0  -5   3       68.50       58.96      3.30 o 
   1  -5   3       66.55       57.29      2.14 o 
   2  -5   3      101.24       84.57      2.53 o 
   3  -5   3        1.68        1.39      0.97 o 
   4  -5   3      236.22      258.80      4.24 o 
   5  -5   3       90.97       84.06      2.96 o 
   6  -5   3       24.32       19.72      1.82 o 
   7  -5   3       12.85        9.91      1.81 o 
   8  -5   3       43.82       46.73      2.82 o 
   9  -5   3        1.38        1.36      1.61 o 
  10  -5   3        0.19        1.83      1.72 o 
  -7  -4   3        0.12        1.63      1.53 o 
  -6  -4   3        3.73        1.58      1.70 o 
  -5  -4   3       20.05       24.13      2.27 o 
  -4  -4   3       14.80       14.84      1.77 o 
  -3  -4   3       56.36       46.07      2.22 o 
  -2  -4   3        5.08        2.28      1.01 o 
  -1  -4   3        1.55        5.61      0.95 o 
   0  -4   3        0.61        1.35      0.50 o 
   1  -4   3        2.02        0.85      0.71 o 
   2  -4   3       43.12       35.99      1.56 o 
   3  -4   3      133.73      130.87      2.80 o 
   4  -4   3      459.09      473.34      5.29 o 
   5  -4   3        0.03        0.64      1.03 o 
   6  -4   3        2.32        1.28      1.28 o 
   7  -4   3        6.62        8.38      1.55 o 
   8  -4   3        5.06        6.42      1.80 o 
   9  -4   3        0.11        1.50      1.74 o 
  10  -4   3        4.75        5.69      1.93 o 
  -8  -3   3        0.06        1.75      1.75 o 
  -7  -3   3        1.86        1.42      1.76 o 
  -6  -3   3        0.40        2.65      1.51 o 
  -5  -3   3        2.54        4.64      1.68 o 
  -4  -3   3       94.58       87.05      3.07 o 
  -3  -3   3        7.94       14.07      1.50 o 
  -2  -3   3      190.31      203.17      3.31 o 
  -1  -3   3        2.89        3.00      0.68 o 
   0  -3   3       37.92       63.99      1.60 o 
   1  -3   3        0.48        0.72      0.58 o 
   2  -3   3       45.29       39.88      1.58 o 
   3  -3   3     2544.15     2372.49     45.97 o 
   4  -3   3        5.87       11.34      1.17 o 
   5  -3   3       92.78       93.82      2.83 o 
   6  -3   3        1.47        0.89      1.92 o 
   7  -3   3        3.14        2.85      1.43 o 
   8  -3   3        4.52        5.41      1.81 o 
   9  -3   3        3.09        4.31      1.84 o 
  10  -3   3        1.33        0.88      1.99 o 
  -8  -2   3        1.12        2.81      1.68 o 
  -7  -2   3       13.39       13.67      1.97 o 
  -6  -2   3       27.17       25.42      2.31 o 
  -5  -2   3        0.13        0.13      1.30 o 
  -4  -2   3       29.76       17.78      1.55 o 
  -3  -2   3      384.13      436.09      4.74 o 
  -2  -2   3       20.31       22.21      1.31 o 
  -1  -2   3       44.90       47.38      1.52 o 
   0  -2   3       65.65       49.74      1.12 o 
   1  -2   3        2.86        2.59      0.58 o 
   2  -2   3        1.01        0.55      0.69 o 
   3  -2   3      132.81      146.79      2.65 o 
   4  -2   3      133.65      141.76      2.96 o 
   5  -2   3      100.01      105.03      2.94 o 
   6  -2   3        3.62        0.64      1.42 o 
   7  -2   3        7.37        5.08      1.70 o 
   8  -2   3        3.12        2.44      1.92 o 
   9  -2   3        7.61        5.68      2.17 o 
  -9  -1   3        1.01        2.21      1.57 o 
  -8  -1   3        2.07        1.67      1.67 o 
  -7  -1   3      132.40      123.17      4.05 o 
  -6  -1   3       32.72       34.10      2.06 o 
  -5  -1   3       11.80       11.40      1.43 o 
  -4  -1   3      181.87      211.76      3.50 o 
  -3  -1   3       76.95       86.22      2.23 o 
  -2  -1   3      691.99      738.67      5.16 o 
  -1  -1   3        9.47       10.31      0.85 o 
   0  -1   3       99.16       67.63      1.02 o 
   1  -1   3        6.50        6.88      0.96 o 
   2  -1   3      144.85      165.14      2.54 o 
   3  -1   3      154.29      155.09      2.73 o 
   4  -1   3      103.75       95.36      2.69 o 
   5  -1   3      520.68      527.74      6.15 o 
   6  -1   3       21.32       26.26      2.08 o 
   7  -1   3        0.38        2.09      1.70 o 
   8  -1   3        0.72        2.67      1.90 o 
   9  -1   3        2.41        0.93      2.10 o 
  -9   0   3        2.99        2.38      1.92 o 
  -8   0   3       46.30       43.76      2.97 o 
  -7   0   3       49.01       54.12      2.95 o 
  -6   0   3       21.95       17.35      1.69 o 
  -5   0   3       12.06       13.59      1.29 o 
  -4   0   3        0.14        2.61      0.91 o 
  -3   0   3        5.62        9.82      1.08 o 
  -2   0   3        6.38        4.10      0.70 o 
  -1   0   3     4996.83     4469.07     46.97 o 
   0   0   3     1628.26     1574.85     52.61 o 
   1   0   3      606.87      614.20      4.43 o 
   2   0   3       33.45       39.62      1.55 o 
   3   0   3       12.92       10.72      1.27 o 
   4   0   3      150.93      169.96      3.44 o 
   5   0   3        4.82        2.58      1.55 o 
   6   0   3        1.59        0.14      1.70 o 
   7   0   3       53.93       55.68      3.24 o 
   8   0   3        9.16       10.99      2.22 o 
 -10   1   3        0.03        1.16      1.69 o 
  -9   1   3        0.31        0.59      1.79 o 
  -8   1   3       25.67       22.60      2.41 o 
  -7   1   3        9.11        9.72      1.69 o 
  -6   1   3        0.00        2.59      0.90 o 
  -5   1   3       91.80      115.61      2.85 o 
  -4   1   3       15.17       12.85      1.18 o 
  -3   1   3       71.89       46.07      1.50 o 
  -2   1   3      478.82      491.60      4.15 o 
  -1   1   3      535.72      438.42      3.75 o 
   0   1   3      120.38      105.96      3.65 o 
   1   1   3      210.51      186.66      2.63 o 
   2   1   3        7.61        7.95      0.88 o 
   3   1   3        5.46        7.81      1.01 o 
   4   1   3        3.91        3.96      1.28 o 
   5   1   3       27.97       34.53      2.20 o 
   6   1   3       88.02       92.19      3.65 o 
   7   1   3        3.33        4.83      2.16 o 
   8   1   3        1.27        1.06      1.99 o 
 -10   2   3        1.41        1.36      1.81 o 
  -9   2   3        4.64        4.97      1.86 o 
  -8   2   3        0.42        0.13      1.55 o 
  -7   2   3        2.45        3.15      1.31 o 
  -6   2   3       82.61       76.96      2.60 o 
  -5   2   3       90.72       77.20      2.46 o 
  -4   2   3      118.37      123.99      2.49 o 
  -3   2   3      133.22      149.23      2.56 o 
  -2   2   3      525.51      545.41      4.58 o 
  -1   2   3      120.43      123.92      2.23 o 
   0   2   3       24.37       27.88      0.93 o 
   1   2   3       73.97       80.68      2.24 o 
   2   2   3       86.49       90.97      2.49 o 
   3   2   3        1.86        0.87      1.00 o 
   4   2   3        2.52        1.02      1.41 o 
   5   2   3        4.02        6.36      1.56 o 
   6   2   3       19.23       21.47      2.45 o 
   7   2   3        0.88        1.47      2.07 o 
 -10   3   3       14.14       12.68      2.14 o 
  -9   3   3        0.31        1.02      1.53 o 
  -8   3   3        0.88        1.84      1.45 o 
  -7   3   3        0.29        0.40      1.18 o 
  -6   3   3       48.86       55.34      2.35 o 
  -5   3   3       88.32       90.47      2.57 o 
  -4   3   3       29.58       19.85      1.42 o 
  -3   3   3      107.76      114.42      2.77 o 
  -2   3   3        0.11        1.75      0.67 o 
  -1   3   3        8.48        5.15      0.95 o 
   0   3   3       68.50       77.17      2.48 o 
   1   3   3       20.72       25.10      1.64 o 
   2   3   3       13.63        9.60      1.26 o 
   3   3   3        2.33        1.99      1.99 o 
   4   3   3        0.08        0.39      1.40 o 
   5   3   3        7.44        6.65      1.80 o 
   6   3   3        1.31        2.35      1.74 o 
   7   3   3        5.53        5.05      2.24 o 
 -11   4   3        8.89        4.97      2.16 o 
 -10   4   3        1.86        4.18      1.96 o 
  -9   4   3        3.03        2.49      1.83 o 
  -8   4   3        7.17        3.87      1.74 o 
  -7   4   3        1.40        3.06      1.33 o 
  -6   4   3       14.03       11.75      1.29 o 
  -5   4   3        0.23        1.79      0.76 o 
  -4   4   3        0.02        1.53      0.77 o 
  -3   4   3      655.65      683.50      6.08 o 
  -2   4   3      167.44      140.98      3.03 o 
  -1   4   3       53.32       61.13      2.14 o 
   0   4   3       28.19       33.81      1.30 o 
   1   4   3       32.10       40.99      2.13 o 
   2   4   3        6.20        3.00      1.30 o 
   3   4   3        0.13        2.10      1.23 o 
   4   4   3        2.57        0.50      1.75 o 
   5   4   3        6.22        6.25      1.83 o 
   6   4   3        0.46        1.15      1.83 o 
 -11   5   3        0.03        1.23      1.68 o 
 -10   5   3        1.09        4.03      1.88 o 
  -9   5   3       15.28       19.39      2.12 o 
  -8   5   3       28.21       22.99      2.42 o 
  -7   5   3        2.67        1.57      1.31 o 
  -6   5   3       16.62       12.71      1.54 o 
  -5   5   3       40.14       35.52      1.90 o 
  -4   5   3       57.65       50.22      2.16 o 
  -3   5   3        0.00        0.00      1.03 o 
  -2   5   3       13.54       16.58      1.31 o 
  -1   5   3       25.67       29.89      1.86 o 
   0   5   3        6.22        7.17      1.72 o 
   1   5   3        0.69        0.15      1.32 o 
   2   5   3       19.74       21.89      2.04 o 
   3   5   3       14.40       14.41      2.06 o 
   4   5   3        4.00        2.94      1.77 o 
   5   5   3        4.02        2.25      2.03 o 
 -11   6   3        0.07        0.00      1.94 o 
 -10   6   3        0.02        1.90      1.78 o 
  -9   6   3       32.87       31.02      2.88 o 
  -8   6   3        0.71        0.40      1.70 o 
  -7   6   3       15.57       14.77      1.94 o 
  -6   6   3        6.39        9.37      1.28 o 
  -5   6   3       27.68       31.42      2.04 o 
  -4   6   3       71.39       78.84      2.82 o 
  -3   6   3        4.08        4.14      1.55 o 
  -2   6   3        3.25        0.40      1.17 o 
  -1   6   3      150.50      140.17      3.98 o 
   0   6   3        2.27        2.17      0.96 o 
   1   6   3       31.59       35.15      2.79 o 
   2   6   3        1.13        0.84      1.83 o 
   3   6   3        1.48        1.27      1.62 o 
   4   6   3        4.68        7.26      2.03 o 
 -10   7   3        1.13        1.95      1.95 o 
  -9   7   3        7.23        7.71      1.89 o 
  -8   7   3       20.50       20.35      2.17 o 
  -7   7   3       89.63       87.70      3.46 o 
  -6   7   3        0.16        1.28      1.28 o 
  -5   7   3        9.40        9.22      1.53 o 
  -4   7   3       17.76       20.69      1.81 o 
  -3   7   3       44.09       41.70      2.46 o 
  -2   7   3       93.00       94.71      3.52 o 
  -1   7   3       13.75       15.79      1.84 o 
   0   7   3       11.28       11.23      1.21 o 
   1   7   3        0.91        3.48      1.53 o 
   2   7   3        5.28        8.08      2.12 o 
   3   7   3        0.03        1.28      1.71 o 
 -10   8   3        1.45        1.39      1.84 o 
  -9   8   3        1.29        4.24      1.58 o 
  -8   8   3        0.47        1.24      1.50 o 
  -7   8   3        3.51        3.52      1.64 o 
  -6   8   3        0.11        1.65      1.26 o 
  -5   8   3        0.08        0.51      1.40 o 
  -4   8   3        0.79        0.13      1.41 o 
  -3   8   3       42.23       46.45      2.83 o 
  -2   8   3       31.91       31.08      2.44 o 
  -1   8   3        2.68        4.34      1.53 o 
   0   8   3        2.05        1.13      1.24 o 
   1   8   3        0.09        1.76      1.76 o 
   2   8   3        0.07        0.52      1.96 o 
 -10   9   3        1.08        5.26      1.60 o 
  -9   9   3        0.25        1.60      1.60 o 
  -8   9   3        1.65        1.67      1.67 o 
  -7   9   3        5.85        4.01      1.94 o 
  -6   9   3        1.93        0.24      1.83 o 
  -5   9   3        0.35        0.38      1.49 o 
  -4   9   3        2.12        1.98      1.61 o 
  -3   9   3        6.04        6.32      1.74 o 
  -2   9   3        8.16        7.09      1.95 o 
  -1   9   3        0.93        4.15      1.66 o 
   0   9   3        1.46        2.95      1.03 o 
  -9  10   3        0.62        0.63      1.68 o 
  -8  10   3        0.03        1.54      1.54 o 
  -7  10   3        6.02        1.59      1.93 o 
  -6  10   3        2.58        5.54      1.62 o 
  -5  10   3        2.33        0.57      1.63 o 
  -4  10   3        2.48        2.67      1.74 o 
  -3  10   3        0.00        0.91      1.60 o 
  -2  10   3        4.10        3.31      1.65 o 
  -7  11   3        0.17        0.61      1.62 o 
  -6  11   3        8.17        5.28      1.97 o 
  -5  11   3       11.07       13.60      2.08 o 
   1 -11   4        1.34        4.02      1.63 o 
   2 -11   4        0.04        0.89      1.47 o 
   3 -11   4        0.04        1.16      1.50 o 
   4 -11   4        0.23        1.06      1.41 o 
   5 -11   4        0.04        0.24      1.66 o 
   6 -11   4        0.65        0.48      1.53 o 
   7 -11   4        0.28        0.47      1.61 o 
   8 -11   4        2.64        2.52      1.97 o 
  -1 -10   4        0.01        1.61      1.72 o 
   0 -10   4        1.39        0.35      3.06 o 
   1 -10   4        0.52        1.76      1.76 o 
   2 -10   4        1.20        0.76      1.77 o 
   3 -10   4        0.01        1.01      1.65 o 
   4 -10   4        1.40        1.53      1.53 o 
   5 -10   4        1.20        2.43      1.66 o 
   6 -10   4        0.17        2.02      1.40 o 
   7 -10   4        0.06        2.22      1.61 o 
   8 -10   4       22.39       24.77      2.84 o 
   9 -10   4       13.20       13.52      2.42 o 
  -2  -9   4        0.80        1.83      1.83 o 
  -1  -9   4        7.96        7.93      2.08 o 
   0  -9   4        2.77        4.82      2.02 o 
   1  -9   4        2.66        3.25      1.77 o 
   2  -9   4        1.31        1.75      1.48 o 
   3  -9   4       60.59       58.50      2.95 o 
   4  -9   4       18.81       20.44      2.14 o 
   5  -9   4        0.07        1.19      1.33 o 
   6  -9   4        0.10        3.95      1.46 o 
   7  -9   4        1.15        2.06      2.06 o 
   8  -9   4       31.37       25.15      2.73 o 
   9  -9   4        0.19        1.50      1.84 o 
  -4  -8   4        1.08        2.85      1.48 o 
  -3  -8   4        4.86        2.26      1.83 o 
  -2  -8   4        1.25        0.50      1.87 o 
  -1  -8   4       60.01       64.42      3.45 o 
   0  -8   4        0.05        3.60      1.20 o 
   1  -8   4        0.66        1.54      1.40 o 
   2  -8   4        7.63        2.07      1.66 o 
   3  -8   4        3.04        4.80      1.37 o 
   4  -8   4        3.83        3.01      1.50 o 
   5  -8   4       24.01       24.17      2.31 o 
   6  -8   4        6.85        3.77      2.15 o 
   7  -8   4        0.01        1.32      2.11 o 
   8  -8   4        4.06        0.51      1.89 o 
   9  -8   4        1.30        3.53      1.53 o 
  10  -8   4        0.05        0.73      1.56 o 
  -5  -7   4        0.06        0.87      1.45 o 
  -4  -7   4        1.66        2.98      1.70 o 
  -3  -7   4        3.28        5.48      1.51 o 
  -2  -7   4       38.82       36.79      2.60 o 
  -1  -7   4       56.38       54.41      3.09 o 
   0  -7   4        0.83        3.38      0.90 o 
   1  -7   4       13.37       13.01      1.55 o 
   2  -7   4       21.26       18.30      1.82 o 
   3  -7   4        2.70        2.49      1.24 o 
   4  -7   4        0.55        1.24      1.24 o 
   5  -7   4      174.25      168.59      4.38 o 
   6  -7   4       26.53       28.29      2.44 o 
   7  -7   4        3.47        1.32      1.72 o 
   8  -7   4        0.14        1.50      1.63 o 
   9  -7   4        2.04        1.53      1.65 o 
  10  -7   4        0.99        1.93      1.93 o 
  -6  -6   4        0.05        0.20      1.50 o 
  -5  -6   4        0.84        1.33      1.56 o 
  -4  -6   4        0.29        0.93      1.51 o 
  -3  -6   4        6.67        7.67      1.83 o 
  -2  -6   4       27.37       30.47      2.22 o 
  -1  -6   4        3.87        3.34      1.25 o 
   0  -6   4        3.90        5.20      3.67 o 
   1  -6   4        1.25        0.83      0.98 o 
   2  -6   4        1.47        0.69      0.97 o 
   3  -6   4        1.74        1.11      0.97 o 
   4  -6   4        1.61        1.51      1.10 o 
   5  -6   4      101.70       99.19      3.29 o 
   6  -6   4        0.08        2.55      1.49 o 
   7  -6   4       10.31        8.63      1.81 o 
   8  -6   4        1.26        0.25      1.50 o 
   9  -6   4        0.70        0.59      1.55 o 
  10  -6   4        0.19        0.11      1.75 o 
  -6  -5   4        0.02        1.24      1.70 o 
  -5  -5   4        0.08        0.37      1.57 o 
  -4  -5   4       13.52       10.67      1.96 o 
  -3  -5   4        0.03        0.74      1.37 o 
  -2  -5   4        0.21        0.78      1.04 o 
  -1  -5   4       19.00       23.35      1.78 o 
   0  -5   4      136.30      129.71      2.44 o 
   1  -5   4        0.24        1.53      0.83 o 
   2  -5   4        0.07        0.28      0.83 o 
   3  -5   4       21.86       22.78      1.52 o 
   4  -5   4        7.41        7.16      1.24 o 
   5  -5   4      120.26      118.16      3.51 o 
   6  -5   4       23.35       21.21      1.83 o 
   7  -5   4       49.90       47.48      2.70 o 
   8  -5   4        0.66        0.87      1.64 o 
   9  -5   4        1.15        2.04      1.56 o 
  10  -5   4        0.18        3.16      1.43 o 
  -7  -4   4        0.09        0.22      1.66 o 
  -6  -4   4        0.44        1.22      1.59 o 
  -5  -4   4       13.57        9.98      2.15 o 
  -4  -4   4      149.61      136.29      4.04 o 
  -3  -4   4        7.26        1.51      1.38 o 
  -2  -4   4       47.85       43.57      1.93 o 
  -1  -4   4      117.56      137.37      3.10 o 
   0  -4   4       57.18       57.86      3.03 o 
   1  -4   4        9.47        7.35      0.97 o 
   2  -4   4        0.73        1.39      0.83 o 
   3  -4   4       29.27       26.49      1.52 o 
   5  -4   4        6.68        9.78      1.17 o 
   6  -4   4        4.97        3.11      1.42 o 
   7  -4   4       73.56       67.58      3.09 o 
   8  -4   4        1.88        1.39      1.64 o 
   9  -4   4        0.58        2.16      1.80 o 
  10  -4   4        0.00        0.86      1.83 o 
  -8  -3   4        0.15        1.67      1.67 o 
  -7  -3   4        0.01        0.59      1.79 o 
  -6  -3   4        3.59        5.83      1.65 o 
  -5  -3   4      231.15      232.14      5.04 o 
  -4  -3   4       35.88       33.97      2.05 o 
  -3  -3   4        2.74        1.15      1.02 o 
  -2  -3   4      133.30      152.26      2.98 o 
  -1  -3   4      273.92      267.10      3.62 o 
   0  -3   4        9.75        6.53      0.58 o 
   1  -3   4       22.63       17.39      1.11 o 
   2  -3   4      129.89      150.04      2.77 o 
   3  -3   4      997.06     1049.38      7.34 o 
   4  -3   4        3.58        6.00      1.04 o 
   5  -3   4       15.79       11.48      1.42 o 
   6  -3   4       59.11       61.03      2.71 o 
   7  -3   4       16.13       17.90      2.18 o 
   8  -3   4        0.10        0.00      1.64 o 
   9  -3   4        2.50        2.14      1.78 o 
  -8  -2   4        0.57        0.34      1.49 o 
  -7  -2   4        0.26        1.86      1.50 o 
  -6  -2   4       64.39       61.11      3.11 o 
  -5  -2   4       22.55       24.39      1.95 o 
  -4  -2   4       42.37       45.83      2.19 o 
  -3  -2   4       71.05       52.38      2.06 o 
  -2  -2   4       26.55       20.11      1.31 o 
  -1  -2   4        0.69        0.27      0.67 o 
   0  -2   4       22.19       28.55      0.92 o 
   1  -2   4        6.00        5.58      0.68 o 
   2  -2   4       37.40       38.47      1.72 o 
   3  -2   4       20.03       23.83      1.44 o 
   4  -2   4      221.23      227.61      3.86 o 
   5  -2   4       35.02       30.48      1.92 o 
   6  -2   4        1.94        1.93      1.43 o 
   7  -2   4        0.12        0.26      1.42 o 
   8  -2   4        0.38        0.50      1.63 o 
   9  -2   4        7.72        6.70      2.31 o 
  -9  -1   4        1.28        1.81      1.81 o 
  -8  -1   4        1.23        2.64      1.56 o 
  -7  -1   4        1.62        5.10      1.66 o 
  -6  -1   4       16.12       10.70      1.70 o 
  -5  -1   4       24.44       24.72      1.70 o 
  -4  -1   4       28.04       20.64      1.44 o 
  -3  -1   4      332.46      373.76      4.35 o 
  -2  -1   4      456.11      525.13      4.72 o 
  -1  -1   4       41.19       43.18      1.52 o 
   0  -1   4      908.71      990.36      4.13 o 
   1  -1   4      156.06      169.97      2.49 o 
   2  -1   4      193.48      189.18      2.84 o 
   3  -1   4      279.58      283.25      3.96 o 
   4  -1   4      373.84      391.27      5.11 o 
   5  -1   4       58.19       55.69      2.57 o 
   6  -1   4        4.00        4.79      1.55 o 
   7  -1   4       10.35        9.76      2.05 o 
   8  -1   4        6.28        3.93      2.20 o 
   9  -1   4        1.86        0.99      1.98 o 
  -9   0   4        0.06        1.02      1.71 o 
  -8   0   4       11.08        8.45      1.98 o 
  -7   0   4        5.07        5.30      1.68 o 
  -6   0   4        1.55        1.05      1.31 o 
  -5   0   4        1.15        2.75      1.05 o 
  -4   0   4      115.32      140.44      3.16 o 
  -3   0   4      309.78      325.98      3.89 o 
  -2   0   4       73.71       77.71      1.94 o 
  -1   0   4      981.69      985.58      6.01 o 
   0   0   4      189.40      207.72      2.59 o 
   1   0   4        9.81        6.90      0.78 o 
   2   0   4       50.00       52.07      1.89 o 
   3   0   4      110.53      112.74      2.78 o 
   4   0   4       70.68       72.22      2.67 o 
   5   0   4       33.83       30.00      2.06 o 
   6   0   4       30.07       28.31      2.33 o 
   7   0   4        4.31        3.92      2.02 o 
   8   0   4        7.21        7.31      2.13 o 
 -10   1   4        0.00        1.68      1.68 o 
  -9   1   4        0.16        0.71      1.68 o 
  -8   1   4        4.07        1.90      1.79 o 
  -7   1   4       13.11       16.15      1.83 o 
  -6   1   4        1.86        1.31      1.05 o 
  -5   1   4        4.68        7.20      1.17 o 
  -4   1   4      137.35      135.11      2.92 o 
  -3   1   4        3.99        6.54      0.95 o 
  -2   1   4      281.48      312.42      3.61 o 
  -1   1   4        2.40        0.28      0.69 o 
   0   1   4       29.05       22.68      0.86 o 
   1   1   4        0.95        2.48      0.78 o 
   2   1   4       23.39       31.31      1.64 o 
   3   1   4       36.29       40.69      2.00 o 
   4   1   4        0.01        0.13      1.01 o 
   5   1   4        3.22        4.87      1.28 o 
   6   1   4        4.73        3.07      1.91 o 
   7   1   4        4.57        3.55      1.95 o 
   8   1   4        0.00        0.99      1.87 o 
 -10   2   4        1.36        0.12      1.79 o 
  -9   2   4        1.89        2.72      1.74 o 
  -8   2   4        1.90        1.03      1.68 o 
  -7   2   4        0.01        2.22      1.17 o 
  -6   2   4        4.57        1.71      1.17 o 
  -5   2   4       30.99       25.53      1.57 o 
  -4   2   4       13.33       10.99      1.06 o 
  -3   2   4        0.21        0.27      0.81 o 
  -2   2   4       40.07       50.62      1.79 o 
  -1   2   4      186.05      217.54      3.30 o 
   0   2   4      608.80      555.13     42.11 o 
   1   2   4        6.75       11.81      1.33 o 
   2   2   4        7.81        5.95      1.14 o 
   3   2   4        3.70        2.49      1.13 o 
   4   2   4       14.98       12.37      1.88 o 
   5   2   4        3.54        2.03      1.78 o 
   6   2   4        1.04        0.86      1.74 o 
   7   2   4        4.47        5.41      2.07 o 
 -10   3   4        6.85        6.90      2.11 o 
  -9   3   4        0.27        1.89      1.89 o 
  -8   3   4        0.26        0.91      1.44 o 
  -7   3   4       29.89       29.50      2.23 o 
  -6   3   4       27.90       29.45      1.96 o 
  -5   3   4       55.01       52.85      2.20 o 
  -4   3   4        5.14        7.45      1.04 o 
  -3   3   4      147.44      141.86      3.06 o 
  -2   3   4        0.22        0.81      0.81 o 
  -1   3   4      246.11      191.77      3.40 o 
   0   3   4       24.53       25.24      3.67 o 
   1   3   4        6.92        4.80      1.10 o 
   2   3   4       30.69       20.36      1.82 o 
   3   3   4       17.10       14.00      1.76 o 
   4   3   4       13.45       15.04      1.85 o 
   5   3   4        9.05        6.02      1.96 o 
   6   3   4        1.87        3.27      1.98 o 
 -10   4   4       11.56       18.10      2.42 o 
  -9   4   4        2.14        1.93      1.68 o 
  -8   4   4        8.24       12.80      1.98 o 
  -7   4   4       19.54       19.36      1.97 o 
  -6   4   4       11.75       10.83      1.42 o 
  -5   4   4       15.62       14.15      1.42 o 
  -4   4   4      487.58      517.71      5.82 o 
  -3   4   4      378.75      381.82      4.99 o 
  -2   4   4      195.46      220.82      3.87 o 
  -1   4   4        1.56        1.78      0.95 o 
   0   4   4      248.37      211.02     22.16 o 
   1   4   4       33.02       32.14      2.14 o 
   2   4   4        4.08        3.09      1.48 o 
   3   4   4       29.49       30.55      2.11 o 
   4   4   4       18.09       17.61      2.04 o 
   5   4   4        0.07        0.81      1.83 o 
 -11   5   4        6.97        3.93      2.30 o 
 -10   5   4       19.87       23.83      2.83 o 
  -9   5   4       24.72       25.22      2.86 o 
  -8   5   4        1.68        1.70      1.70 o 
  -7   5   4        8.95       10.59      1.55 o 
  -6   5   4        7.33       10.02      1.42 o 
  -5   5   4       69.47       60.52      2.57 o 
  -4   5   4        0.08        0.90      0.90 o 
  -3   5   4       76.71       68.86      2.49 o 
  -2   5   4      101.91       97.23      3.07 o 
  -1   5   4       94.43       85.67      3.15 o 
   0   5   4       60.38       41.42      2.49 o 
   1   5   4       43.06       38.32      2.65 o 
   2   5   4        3.15        0.69      1.51 o 
   3   5   4        4.51        9.61      1.82 o 
   4   5   4        0.00        1.67      1.67 o 
   5   5   4        0.00        1.03      1.85 o 
 -10   6   4        0.98        0.98      1.84 o 
  -9   6   4        2.53        3.16      1.77 o 
  -8   6   4       32.17       24.52      2.30 o 
  -7   6   4        1.73        3.58      1.41 o 
  -6   6   4        0.64        1.67      1.16 o 
  -5   6   4       20.85       27.02      1.92 o 
  -4   6   4        6.47        9.73      1.43 o 
  -3   6   4       31.82       29.69      1.96 o 
  -2   6   4       17.43       19.21      1.87 o 
  -1   6   4       65.09       55.80      3.00 o 
   0   6   4       44.26       43.30      2.75 o 
   1   6   4       16.61       14.94      2.21 o 
   2   6   4       10.31       14.39      1.82 o 
   3   6   4        2.71        1.16      1.63 o 
   4   6   4        3.06        1.79      1.88 o 
 -10   7   4        0.10        0.47      1.86 o 
  -9   7   4        2.29        2.69      1.72 o 
  -8   7   4        0.99        0.50      1.63 o 
  -7   7   4        4.39        0.63      1.65 o 
  -6   7   4       10.98       10.07      1.66 o 
  -5   7   4       15.34       12.97      1.81 o 
  -4   7   4        1.33        3.88      1.29 o 
  -3   7   4        0.04        0.14      1.31 o 
  -2   7   4        2.89        2.12      1.46 o 
  -1   7   4       31.24       30.20      2.41 o 
   0   7   4        0.90        1.78      1.06 o 
   1   7   4        0.15        2.13      1.71 o 
   2   7   4        0.14        1.90      1.90 o 
   3   7   4        1.58        1.38      1.70 o 
 -10   8   4        0.34        1.76      1.76 o 
  -9   8   4        2.26        0.58      1.75 o 
  -8   8   4        0.01        0.84      1.57 o 
  -7   8   4        0.20        1.61      1.61 o 
  -6   8   4        0.00        1.38      1.25 o 
  -5   8   4       15.11       19.11      1.78 o 
  -4   8   4       18.66       24.25      2.43 o 
  -3   8   4       31.81       34.14      2.56 o 
  -2   8   4        4.69        5.26      1.80 o 
  -1   8   4       15.27       16.56      2.16 o 
   0   8   4        6.33        7.96      2.59 o 
   1   8   4        0.36        1.41      1.66 o 
  -9   9   4        0.57        2.09      1.54 o 
  -8   9   4        1.36        0.57      1.61 o 
  -7   9   4        2.32        2.01      1.66 o 
  -6   9   4        7.67        7.83      1.81 o 
  -5   9   4        0.15        0.50      1.59 o 
  -4   9   4       24.96       16.53      2.57 o 
  -3   9   4       30.27       32.69      2.56 o 
  -2   9   4        9.69       10.55      2.04 o 
  -1   9   4        0.09        3.36      1.39 o 
   0   9   4        1.34        0.53      1.20 o 
  -8  10   4        0.57        1.06      1.80 o 
  -7  10   4        2.29        6.25      1.54 o 
  -6  10   4        3.67        2.02      1.79 o 
  -5  10   4        0.14        0.34      1.58 o 
  -4  10   4       33.77       36.03      2.92 o 
  -3  10   4        6.53        6.50      1.98 o 
  -2  10   4        0.53        1.38      1.58 o 
   1 -11   5        3.55        5.49      1.48 o 
   2 -11   5        2.05        0.11      1.64 o 
   3 -11   5        0.15        0.55      1.68 o 
   4 -11   5        0.12        1.94      1.49 o 
   5 -11   5        3.18        1.50      1.61 o 
   6 -11   5        0.26        2.27      1.49 o 
   7 -11   5        0.18        1.66      1.66 o 
  -1 -10   5        0.67        0.22      1.52 o 
   0 -10   5        6.48        6.38      1.40 o 
   1 -10   5       17.80       19.55      2.31 o 
   2 -10   5        7.13        9.75      1.73 o 
   3 -10   5       11.37       11.33      1.99 o 
   4 -10   5        1.07        0.38      1.50 o 
   5 -10   5        0.44        0.50      1.75 o 
   6 -10   5        0.91        0.13      1.60 o 
   7 -10   5        0.31        1.56      1.68 o 
   8 -10   5        8.78        9.90      2.27 o 
  -2  -9   5        2.69        3.43      1.77 o 
  -1  -9   5        1.54        0.74      1.97 o 
   0  -9   5       17.20       15.33      1.60 o 
   1  -9   5       13.01       13.94      1.84 o 
   2  -9   5        6.47        7.78      1.72 o 
   3  -9   5        0.07        1.72      1.72 o 
   4  -9   5        3.77        1.72      1.72 o 
   5  -9   5        0.00        0.26      1.57 o 
   6  -9   5        3.92        5.17      1.82 o 
   7  -9   5        6.85        2.51      2.01 o 
   8  -9   5        8.94       10.07      2.03 o 
   9  -9   5        1.64        1.21      1.86 o 
  -3  -8   5        4.57        1.73      1.83 o 
  -2  -8   5        2.23        0.73      1.71 o 
  -1  -8   5        0.14        1.58      1.84 o 
   0  -8   5        1.52        1.91      1.36 o 
   1  -8   5        7.37        8.19      1.64 o 
   2  -8   5       18.61       20.84      1.91 o 
   3  -8   5        3.13        4.49      1.50 o 
   4  -8   5       68.55       60.54      3.12 o 
   5  -8   5        9.97       10.91      2.16 o 
   6  -8   5        0.74        2.66      1.47 o 
   7  -8   5       18.49       19.41      2.33 o 
   8  -8   5        1.25        0.13      1.83 o 
   9  -8   5        0.27        1.34      1.56 o 
  -5  -7   5        0.04        1.56      1.38 o 
  -4  -7   5        0.59        0.21      1.62 o 
  -3  -7   5        2.62        2.94      1.65 o 
  -2  -7   5       67.37       75.85      3.57 o 
  -1  -7   5        0.41        1.89      1.35 o 
   0  -7   5        0.14        1.02      1.02 o 
   1  -7   5        0.53        0.69      1.24 o 
   2  -7   5       54.45       55.48      2.61 o 
   3  -7   5        0.39        1.10      1.23 o 
   4  -7   5       18.27       17.42      1.92 o 
   5  -7   5        0.83        0.41      1.50 o 
   6  -7   5        3.70        0.94      1.62 o 
   7  -7   5        7.43        3.39      1.83 o 
   8  -7   5        0.90        1.71      1.71 o 
   9  -7   5        2.95        3.29      1.70 o 
  -6  -6   5        0.40        0.41      1.61 o 
  -5  -6   5        0.02        0.67      1.46 o 
  -4  -6   5        0.22        1.18      1.53 o 
  -3  -6   5       92.60       82.94      3.33 o 
  -2  -6   5       35.20       33.76      2.47 o 
  -1  -6   5       11.35       10.95      1.62 o 
   0  -6   5       27.25       29.52      1.46 o 
   1  -6   5       49.94       50.33      2.34 o 
   2  -6   5        7.49        9.08      1.23 o 
   3  -6   5        0.00        0.55      1.10 o 
   4  -6   5        0.25        0.00      1.10 o 
   5  -6   5       50.10       45.60      2.60 o 
   6  -6   5       22.31       18.50      2.01 o 
   7  -6   5        0.01        0.25      1.41 o 
   8  -6   5        5.78        7.48      1.96 o 
   9  -6   5        6.54        5.07      2.18 o 
  -6  -5   5        3.02        6.15      1.71 o 
  -5  -5   5        2.93        2.91      2.18 o 
  -4  -5   5       18.43       19.01      2.11 o 
  -3  -5   5       83.82       79.46      3.16 o 
  -2  -5   5        5.61        4.30      1.30 o 
  -1  -5   5        0.01        0.66      1.07 o 
   0  -5   5       40.70       38.76      1.53 o 
   1  -5   5       21.10       20.85      1.50 o 
   2  -5   5       18.88       20.28      1.50 o 
   3  -5   5        1.41        0.96      1.10 o 
   4  -5   5        1.83        1.24      1.24 o 
   5  -5   5       30.56       28.75      2.54 o 
   6  -5   5        0.18        2.08      1.30 o 
   7  -5   5        4.08        1.53      1.79 o 
   8  -5   5        5.65        3.57      1.73 o 
   9  -5   5        0.99        0.35      1.50 o 
  -7  -4   5        4.07        3.58      1.90 o 
  -6  -4   5        8.27       10.07      1.83 o 
  -5  -4   5        9.11        5.84      1.79 o 
  -4  -4   5       55.63       43.53      2.68 o 
  -3  -4   5        1.52        3.19      1.02 o 
  -2  -4   5        2.10        1.43      1.04 o 
  -1  -4   5      102.36      116.83      3.06 o 
   0  -4   5        6.87        8.08      0.81 o 
   1  -4   5       37.57       29.16      1.49 o 
   2  -4   5      236.76      250.67      3.82 o 
   3  -4   5       43.38       36.68      1.92 o 
   4  -4   5        2.02        0.80      1.06 o 
   5  -4   5        0.02        0.91      1.17 o 
   6  -4   5        0.24        0.90      1.29 o 
   7  -4   5        1.34        1.02      1.53 o 
   8  -4   5        0.70        2.22      1.61 o 
   9  -4   5        0.39        0.92      1.50 o 
  -8  -3   5        0.54        0.52      1.58 o 
  -7  -3   5        0.11        0.83      1.69 o 
  -6  -3   5        0.31        0.26      1.53 o 
  -5  -3   5        7.06        7.55      1.70 o 
  -4  -3   5       74.78       76.19      2.85 o 
  -3  -3   5       95.02       95.06      2.97 o 
  -2  -3   5       53.28       48.60      1.95 o 
  -1  -3   5      279.50      279.16      3.84 o 
   0  -3   5       50.42       54.85      2.94 o 
   1  -3   5       25.03       29.99      1.48 o 
   2  -3   5        2.65        3.49      0.94 o 
   3  -3   5       26.02       28.35      1.57 o 
   4  -3   5       99.76       91.34      2.86 o 
   5  -3   5        7.42        7.50      1.43 o 
   6  -3   5        9.29        8.00      1.68 o 
   7  -3   5        1.36        2.93      1.53 o 
   8  -3   5        0.66        0.61      1.72 o 
   9  -3   5        2.84        2.82      1.81 o 
  -8  -2   5        0.27        0.81      1.61 o 
  -7  -2   5        2.33        1.38      1.63 o 
  -6  -2   5       18.82       17.24      1.95 o 
  -5  -2   5        1.18        1.32      1.32 o 
  -4  -2   5       69.29       65.55      2.49 o 
  -3  -2   5        4.53        4.17      1.04 o 
  -2  -2   5       11.35       23.19      1.45 o 
  -1  -2   5       37.74       48.45      1.74 o 
   0  -2   5      161.09      137.26      1.80 o 
   1  -2   5        0.88        0.26      0.65 o 
   2  -2   5       51.71       53.66      1.81 o 
   3  -2   5      317.41      324.13      4.38 o 
   4  -2   5      124.27      121.20      3.34 o 
   5  -2   5        1.56        2.32      1.29 o 
   6  -2   5       15.52       12.62      1.68 o 
   7  -2   5        0.85        0.25      1.65 o 
   8  -2   5        0.00        2.66      1.70 o 
   9  -2   5        1.28        0.76      1.95 o 
  -9  -1   5        0.06        0.64      1.60 o 
  -8  -1   5        1.62        2.66      1.57 o 
  -7  -1   5        0.54        1.92      1.42 o 
  -6  -1   5        8.63        6.72      1.58 o 
  -5  -1   5       13.94       12.03      1.46 o 
  -4  -1   5        3.03        5.01      1.06 o 
  -3  -1   5      351.46      343.80      4.38 o 
  -2  -1   5     1178.09     1102.17      7.24 o 
  -1  -1   5       92.93      111.27      2.43 o 
   0  -1   5      227.59      255.39      5.00 o 
   1  -1   5        0.86        1.29      0.77 o 
   2  -1   5      452.87      418.59      4.57 o 
   3  -1   5       21.69       20.05      1.52 o 
   4  -1   5        0.90        1.27      1.15 o 
   5  -1   5       46.86       47.91      2.57 o 
   6  -1   5        8.22        9.87      1.67 o 
   7  -1   5        0.83        0.87      1.63 o 
   8  -1   5        3.35        1.99      1.99 o 
  -9   0   5        0.17        0.80      1.71 o 
  -8   0   5        0.13        1.62      1.62 o 
  -7   0   5        4.31        2.08      1.56 o 
  -6   0   5        1.31        2.38      1.18 o 
  -5   0   5       41.55       44.00      2.51 o 
  -4   0   5       22.68       21.29      1.60 o 
  -3   0   5        8.72       14.01      1.21 o 
  -2   0   5       26.08       21.44      1.37 o 
  -1   0   5       15.48       17.91      1.22 o 
   0   0   5      116.28      119.14      2.06 o 
   1   0   5      156.75      194.57      3.10 o 
   2   0   5       53.92       51.55      2.02 o 
   3   0   5        0.00        1.64      0.88 o 
   4   0   5       41.68       41.25      2.28 o 
   5   0   5       83.61       83.09      3.45 o 
   6   0   5        0.04        0.13      1.78 o 
   7   0   5        4.66        6.71      1.83 o 
   8   0   5        0.14        2.44      1.77 o 
 -10   1   5        0.04        2.10      1.67 o 
  -9   1   5        0.21        0.83      1.67 o 
  -8   1   5       12.63       14.14      1.90 o 
  -7   1   5        0.06        1.71      1.31 o 
  -6   1   5        5.89        6.48      1.46 o 
  -5   1   5      115.49      105.62      3.18 o 
  -4   1   5       55.42       60.42      2.14 o 
  -3   1   5      106.97      100.85      2.59 o 
  -2   1   5      407.59      461.04      4.79 o 
  -1   1   5     1054.01     1078.43      7.23 o 
   0   1   5       82.80       89.60      7.25 o 
   1   1   5      119.60      108.04      2.74 o 
   2   1   5      161.60      171.25      3.30 o 
   3   1   5       24.41       19.74      1.64 o 
   4   1   5       14.17       14.90      1.77 o 
   5   1   5        7.42        9.23      1.78 o 
   6   1   5        1.44        1.61      1.74 o 
   7   1   5        0.09        0.69      1.85 o 
 -10   2   5        0.08        1.33      1.66 o 
  -9   2   5        3.26        1.22      1.72 o 
  -8   2   5        1.63        2.32      1.68 o 
  -7   2   5        1.34        1.72      1.32 o 
  -6   2   5        4.09        2.91      1.18 o 
  -5   2   5       16.95       19.49      1.59 o 
  -4   2   5        0.30        0.14      0.80 o 
  -3   2   5      146.39      134.94      2.97 o 
  -2   2   5      120.61      120.05      2.59 o 
  -1   2   5       54.89       46.97      1.92 o 
   0   2   5       55.82       62.63      1.59 o 
   1   2   5       68.77       55.61      2.14 o 
   2   2   5      166.96      157.64      3.87 o 
   3   2   5       25.07       24.19      1.88 o 
   4   2   5        2.42        1.76      1.50 o 
   5   2   5        0.16        0.98      1.60 o 
   6   2   5        0.07        1.18      1.77 o 
   7   2   5        1.91        2.46      1.82 o 
 -10   3   5        0.01        0.81      1.95 o 
  -9   3   5        8.56        7.14      2.00 o 
  -8   3   5       15.09       17.19      2.08 o 
  -7   3   5        2.39        1.58      1.32 o 
  -6   3   5        3.71        4.35      1.32 o 
  -5   3   5      168.29      163.59      3.67 o 
  -4   3   5      309.25      300.25      4.50 o 
  -3   3   5       95.05      107.06      2.95 o 
  -2   3   5       33.26       36.71      1.77 o 
  -1   3   5        0.88        1.38      0.83 o 
   0   3   5       27.57       27.60      1.29 o 
   1   3   5      107.52      106.46      3.46 o 
   2   3   5       65.90       54.71      2.64 o 
   3   3   5       45.09       38.18      2.52 o 
   4   3   5        3.98        3.05      1.71 o 
   5   3   5        0.02        1.29      1.65 o 
   6   3   5        0.11        1.84      1.84 o 
 -10   4   5       30.29       25.36      2.94 o 
  -9   4   5        3.93        4.18      1.89 o 
  -8   4   5        1.17        0.52      1.44 o 
  -7   4   5        1.56        4.03      1.43 o 
  -6   4   5        9.43        7.13      1.43 o 
  -5   4   5       43.87       43.67      2.35 o 
  -4   4   5       40.75       42.33      2.11 o 
  -3   4   5      108.48      111.35      3.21 o 
  -2   4   5       10.19       12.39      1.36 o 
  -1   4   5        6.03        2.79      1.25 o 
   0   4   5       13.60        9.25      1.43 o 
   1   4   5       16.46       15.46      2.01 o 
   2   4   5       31.64       28.30      2.30 o 
   3   4   5        0.06        0.38      1.50 o 
   4   4   5        2.81        0.70      1.85 o 
   5   4   5        0.73        2.48      1.83 o 
 -10   5   5        3.26        4.52      2.15 o 
  -9   5   5       16.71       21.41      2.53 o 
  -8   5   5        0.79        1.15      1.53 o 
  -7   5   5        0.69        0.51      1.28 o 
  -6   5   5       31.57       33.28      2.19 o 
  -5   5   5       29.66       32.41      2.86 o 
  -4   5   5       76.81       81.06      3.04 o 
  -3   5   5       35.43       34.04      2.14 o 
  -2   5   5        0.54        1.23      1.23 o 
  -1   5   5        5.44        3.92      1.40 o 
   0   5   5       18.67       20.76      3.69 o 
   1   5   5        6.77        8.19      1.76 o 
   2   5   5        2.64        6.16      1.51 o 
   3   5   5        0.13        0.84      1.70 o 
   4   5   5        0.37        1.07      1.71 o 
 -10   6   5        4.19        7.07      2.12 o 
  -9   6   5       10.41       10.97      2.19 o 
  -8   6   5        7.76        8.38      1.87 o 
  -7   6   5        8.35        9.40      1.65 o 
  -6   6   5        1.15        1.28      1.42 o 
  -5   6   5        6.02        4.16      1.43 o 
  -4   6   5        0.82        3.82      1.32 o 
  -3   6   5       47.23       59.46      2.82 o 
  -2   6   5       20.19       26.46      2.17 o 
  -1   6   5      223.43      238.40      5.73 o 
   0   6   5       19.91       25.90      2.95 o 
   1   6   5        2.34        1.16      1.75 o 
   2   6   5        0.43        2.02      2.02 o 
   3   6   5        0.23        2.27      1.70 o 
 -10   7   5        0.42        2.11      1.66 o 
  -9   7   5        1.01        0.12      1.77 o 
  -8   7   5        1.11        1.71      1.47 o 
  -7   7   5        0.24        2.00      1.38 o 
  -6   7   5        0.35        1.15      1.40 o 
  -5   7   5       22.18       23.83      2.18 o 
  -4   7   5       21.05       22.48      2.09 o 
  -3   7   5        0.22        3.84      1.19 o 
  -2   7   5      153.42      146.62      4.82 o 
  -1   7   5       13.49       15.09      2.17 o 
   0   7   5       12.90       16.66      1.51 o 
   1   7   5        0.30        3.19      1.81 o 
   2   7   5        0.21        2.28      1.78 o 
 -10   8   5        0.75        0.42      1.67 o 
  -9   8   5        0.00        3.82      1.35 o 
  -8   8   5        0.17        1.06      1.53 o 
  -7   8   5        0.00        1.58      1.58 o 
  -6   8   5        0.04        0.74      1.49 o 
  -5   8   5        3.36        5.16      1.39 o 
  -4   8   5       14.45       15.15      1.90 o 
  -3   8   5        3.74        3.20      1.80 o 
  -2   8   5       38.62       36.80      2.95 o 
  -1   8   5        0.25        1.41      1.66 o 
   0   8   5        2.53        3.39      2.40 o 
   1   8   5        6.81        5.31      2.35 o 
  -9   9   5        0.00        1.36      1.56 o 
  -8   9   5        0.46        2.55      1.45 o 
  -7   9   5        0.87        1.95      1.50 o 
  -6   9   5        4.19        2.12      1.77 o 
  -5   9   5        1.74        1.08      1.68 o 
  -4   9   5        3.67        4.10      1.69 o 
  -3   9   5        0.84        0.24      1.68 o 
  -2   9   5        0.03        0.12      1.52 o 
  -1   9   5        0.03        1.58      1.58 o 
  -7  10   5        0.63        4.73      1.57 o 
  -6  10   5        6.54        6.80      2.05 o 
  -5  10   5        9.50        9.14      2.07 o 
  -4  10   5        7.53        6.27      2.16 o 
   2 -11   6        1.66        0.11      1.78 o 
   3 -11   6        1.19        0.86      1.41 o 
   4 -11   6        0.30        0.22      1.43 o 
   5 -11   6        1.12        0.66      1.32 o 
   6 -11   6        0.00        1.19      1.52 o 
   7 -11   6        0.06        3.67      1.48 o 
  -1 -10   6        0.00        1.02      1.44 o 
   0 -10   6        4.23        6.47      1.56 o 
   1 -10   6        4.17        4.29      1.74 o 
   2 -10   6        7.50        7.38      2.14 o 
   3 -10   6        0.00        2.05      1.45 o 
   4 -10   6        7.82        6.91      1.82 o 
   5 -10   6        0.17        0.96      1.57 o 
   6 -10   6        0.30        1.19      1.43 o 
   7 -10   6        0.00        0.35      1.61 o 
   8 -10   6        0.02        0.86      1.73 o 
  -2  -9   6        0.06        0.32      1.49 o 
  -1  -9   6       12.16       11.12      2.11 o 
   0  -9   6       22.37       20.87      1.75 o 
   1  -9   6        0.19        1.65      1.65 o 
   2  -9   6        0.09        0.13      1.53 o 
   3  -9   6       11.31       12.35      1.92 o 
   4  -9   6        0.80        2.06      1.54 o 
   5  -9   6        2.52        0.13      1.80 o 
   6  -9   6        0.33        0.62      1.51 o 
   7  -9   6        0.01        0.00      1.58 o 
   8  -9   6        0.81        0.23      1.83 o 
  -3  -8   6        1.27        4.39      1.39 o 
  -2  -8   6        0.00        1.88      1.88 o 
  -1  -8   6       53.75       55.53      3.28 o 
   0  -8   6       10.52       13.86      1.33 o 
   1  -8   6        2.05        1.32      1.59 o 
   2  -8   6        6.09        4.39      1.59 o 
   3  -8   6        4.88       10.26      1.60 o 
   4  -8   6       19.77       24.54      2.26 o 
   5  -8   6        0.20        0.80      1.46 o 
   6  -8   6        1.16        0.91      1.70 o 
   7  -8   6        0.00        1.77      1.77 o 
   8  -8   6        1.14        1.42      1.66 o 
   9  -8   6        0.09        1.68      1.57 o 
  -4  -7   6        0.00        0.98      1.53 o 
  -3  -7   6        1.97        1.29      1.65 o 
  -2  -7   6       27.85       28.66      2.76 o 
  -1  -7   6       14.61       13.46      1.95 o 
   0  -7   6        0.17        1.01      0.89 o 
   1  -7   6        8.84       10.21      1.48 o 
   2  -7   6        8.60        8.10      1.62 o 
   3  -7   6        0.65        2.30      1.36 o 
   4  -7   6        8.93        8.56      1.77 o 
   5  -7   6       18.95       17.71      2.16 o 
   6  -7   6        0.75        4.25      1.59 o 
   7  -7   6        1.33        1.27      1.66 o 
   8  -7   6        0.23        1.17      1.53 o 
   9  -7   6        0.26        0.21      1.73 o 
  -5  -6   6        3.02        1.68      1.91 o 
  -4  -6   6        0.35        0.59      1.55 o 
  -3  -6   6        1.18        1.74      1.61 o 
  -2  -6   6       16.90       17.62      1.81 o 
  -1  -6   6        9.55        8.72      1.59 o 
   0  -6   6        5.63        5.03      1.14 o 
   1  -6   6       83.90       92.99      3.10 o 
   2  -6   6        5.76        7.72      1.35 o 
   3  -6   6       10.50       11.32      1.50 o 
   4  -6   6        2.58        2.47      1.37 o 
   5  -6   6       54.58       54.45      2.86 o 
   6  -6   6        0.87        1.57      1.71 o 
   7  -6   6        0.05        2.13      1.50 o 
   8  -6   6        0.06        1.90      1.90 o 
   9  -6   6        0.10        0.65      1.64 o 
  -6  -5   6        6.24        4.00      1.71 o 
  -5  -5   6        1.80        1.59      1.59 o 
  -4  -5   6        2.64        2.00      1.76 o 
  -3  -5   6        1.57        5.11      1.41 o 
  -2  -5   6        0.97        1.04      1.30 o 
  -1  -5   6        5.71        7.13      1.18 o 
   0  -5   6       18.04       15.34      1.13 o 
   1  -5   6       40.26       36.52      2.00 o 
   2  -5   6        4.21        3.37      1.21 o 
   3  -5   6       47.42       45.79      2.31 o 
   4  -5   6        0.05        0.82      1.23 o 
   5  -5   6        3.12        2.65      1.33 o 
   6  -5   6        0.00        0.90      1.16 o 
   7  -5   6        0.10        0.50      1.63 o 
   8  -5   6        1.70        2.99      1.68 o 
   9  -5   6        0.01        0.00      1.64 o 
  -7  -4   6        1.49        2.48      1.80 o 
  -6  -4   6        0.14        0.50      1.84 o 
  -5  -4   6       15.88       16.51      2.05 o 
  -4  -4   6       37.95       31.27      2.32 o 
  -3  -4   6       11.71       13.98      1.69 o 
  -2  -4   6        0.03        1.30      1.04 o 
  -1  -4   6        2.85        4.08      1.05 o 
   0  -4   6       16.97       16.12      0.98 o 
   1  -4   6      103.40      100.59      2.79 o 
   2  -4   6        1.24        0.41      1.07 o 
   3  -4   6        2.67        2.70      1.08 o 
   4  -4   6       26.22       30.12      1.98 o 
   5  -4   6        0.00        1.17      1.31 o 
   6  -4   6        0.22        0.13      1.29 o 
   7  -4   6        0.00        1.50      1.50 o 
   8  -4   6        0.91        0.71      1.79 o 
   9  -4   6        1.60        2.83      1.74 o 
  -8  -3   6        0.79        0.43      1.81 o 
  -7  -3   6        0.07        0.84      1.81 o 
  -6  -3   6       16.99       14.55      2.18 o 
  -5  -3   6       63.69       66.99      3.16 o 
  -4  -3   6        8.39        6.30      1.57 o 
  -3  -3   6        0.00        3.01      1.05 o 
  -2  -3   6       48.21       51.72      2.09 o 
  -1  -3   6       19.74       15.00      1.31 o 
   0  -3   6       67.39       60.25      2.83 o 
   1  -3   6       39.55       40.50      1.84 o 
   2  -3   6       10.87       12.41      1.31 o 
   3  -3   6      183.61      193.29      3.78 o 
   4  -3   6      101.02      102.51      3.13 o 
   5  -3   6        8.96        8.67      1.69 o 
   6  -3   6        1.39        0.89      1.80 o 
   7  -3   6        0.00        1.63      1.76 o 
   8  -3   6        3.77        4.13      1.88 o 
   9  -3   6        0.82        1.49      1.69 o 
  -8  -2   6        0.74        1.16      1.73 o 
  -7  -2   6        0.24        1.01      1.65 o 
  -6  -2   6        3.77        0.00      1.72 o 
  -5  -2   6        1.61        0.80      1.47 o 
  -4  -2   6        7.99       11.01      1.59 o 
  -3  -2   6        8.73        5.68      1.18 o 
  -2  -2   6       86.21       99.89      2.64 o 
  -1  -2   6        0.21        1.06      0.79 o 
   0  -2   6       35.50       32.43      2.16 o 
   1  -2   6       30.43       32.54      1.67 o 
   2  -2   6      423.45      435.81      4.99 o 
   3  -2   6       37.27       32.31      1.92 o 
   4  -2   6        2.10        3.21      1.16 o 
   5  -2   6        3.13        1.68      1.54 o 
   6  -2   6        1.07        0.63      1.66 o 
   7  -2   6        0.04        0.50      1.61 o 
   8  -2   6        3.85        2.65      1.83 o 
  -9  -1   6        0.26        2.46      1.60 o 
  -8  -1   6        0.09        0.49      1.58 o 
  -7  -1   6        0.48        0.26      1.43 o 
  -6  -1   6       29.98       32.61      2.40 o 
  -5  -1   6        3.26        4.82      1.20 o 
  -4  -1   6        7.93        6.41      1.34 o 
  -3  -1   6      380.34      370.25      4.94 o 
  -2  -1   6       31.13       29.57      1.61 o 
  -1  -1   6       57.06       53.48      1.99 o 
   0  -1   6      212.71      243.97      5.15 o 
   1  -1   6       65.62       65.43      2.05 o 
   2  -1   6      163.41      166.85      3.30 o 
   3  -1   6        3.51        1.79      1.02 o 
   4  -1   6        0.55        3.32      1.27 o 
   5  -1   6       85.42       88.29      3.57 o 
   6  -1   6        7.95        9.20      2.15 o 
   7  -1   6        2.87        1.46      1.70 o 
   8  -1   6        0.22        2.53      1.65 o 
  -9   0   6        1.32        0.80      1.70 o 
  -8   0   6        2.22        1.87      1.76 o 
  -7   0   6       22.80       18.50      2.22 o 
  -6   0   6       13.45       21.11      2.14 o 
  -5   0   6       13.67       15.04      1.61 o 
  -4   0   6        7.55        4.98      1.08 o 
  -3   0   6       21.24       31.25      1.76 o 
  -2   0   6      446.47      464.66      5.29 o 
  -1   0   6      545.19      553.95      5.50 o 
   0   0   6       49.39       49.70      1.63 o 
   1   0   6        1.04        0.64      0.78 o 
   2   0   6        0.57        1.02      1.02 o 
   3   0   6       38.81       37.14      2.16 o 
   4   0   6      174.34      174.86      4.32 o 
   5   0   6        5.83        4.81      1.65 o 
   6   0   6        0.25        2.47      2.47 o 
   7   0   6        0.18        0.92      1.97 o 
 -10   1   6        0.25        0.31      1.54 o 
  -9   1   6        1.73        6.28      1.66 o 
  -8   1   6        1.55        4.08      1.66 o 
  -7   1   6       30.55       35.76      2.38 o 
  -6   1   6       62.83       55.62      2.81 o 
  -5   1   6        0.02        1.08      1.08 o 
  -4   1   6        5.79        4.74      1.08 o 
  -3   1   6       76.58       69.27      2.31 o 
  -2   1   6       18.36       22.90      1.50 o 
  -1   1   6       43.19       57.68      2.03 o 
   0   1   6       32.22       38.81      1.33 o 
   1   1   6        1.42        1.84      0.92 o 
   2   1   6       12.17       13.13      1.54 o 
   3   1   6       39.56       41.23      2.28 o 
   4   1   6       45.74       45.91      2.64 o 
   5   1   6        0.09        1.36      1.61 o 
   6   1   6        2.20        5.82      1.78 o 
   7   1   6        0.78        0.33      1.95 o 
 -10   2   6        0.00        1.31      1.63 o 
  -9   2   6        1.70        0.24      1.82 o 
  -8   2   6       34.37       36.20      2.83 o 
  -7   2   6       29.88       32.64      2.38 o 
  -6   2   6        0.27        1.20      1.20 o 
  -5   2   6        7.25        7.51      1.34 o 
  -4   2   6       12.85       20.65      1.62 o 
  -3   2   6        1.34        1.78      1.09 o 
  -2   2   6       34.05       35.91      1.79 o 
  -1   2   6       23.38       22.98      1.65 o 
   0   2   6        0.15        1.79      0.68 o 
   1   2   6        0.08        1.35      1.08 o 
   2   2   6        0.38        2.88      1.17 o 
   3   2   6        0.03        1.40      1.27 o 
   4   2   6        1.44        1.11      1.61 o 
   5   2   6        5.07        5.00      1.79 o 
   6   2   6        3.63        8.99      1.77 o 
 -10   3   6        1.46        0.12      1.68 o 
  -9   3   6        5.46        5.92      2.22 o 
  -8   3   6        6.23        6.99      1.93 o 
  -7   3   6       26.53       27.13      2.23 o 
  -6   3   6       20.64       22.66      1.72 o 
  -5   3   6       51.91       49.68      2.39 o 
  -4   3   6       35.19       29.04      1.88 o 
  -3   3   6       31.78       35.96      2.04 o 
  -2   3   6        9.95        4.70      1.11 o 
  -1   3   6      104.58      102.52      3.08 o 
   0   3   6       39.27       37.06      1.80 o 
   1   3   6       67.00       71.84      2.92 o 
   2   3   6       97.29       98.65      3.59 o 
   3   3   6        5.13        2.40      1.77 o 
   4   3   6        4.94        7.40      1.67 o 
   5   3   6        0.79        0.55      1.89 o 
 -10   4   6        6.99       10.08      2.06 o 
  -9   4   6        8.66        8.06      2.11 o 
  -8   4   6        4.83        7.72      2.06 o 
  -7   4   6        0.35        0.90      1.55 o 
  -6   4   6        0.53        1.30      1.30 o 
  -5   4   6       51.94       53.44      2.65 o 
  -4   4   6      196.11      174.75      4.16 o 
  -3   4   6        0.75        1.78      1.09 o 
  -2   4   6       24.56       19.34      1.82 o 
  -1   4   6        4.63        6.67      1.42 o 
   0   4   6       79.29       77.96      6.84 o 
   1   4   6      221.95      236.74      5.84 o 
   2   4   6        3.83        3.91      1.89 o 
   3   4   6        2.46        1.84      1.61 o 
   4   4   6        0.05        1.23      1.46 o 
   5   4   6        0.01        1.10      1.89 o 
 -10   5   6        0.67        2.76      1.61 o 
  -9   5   6        1.07        1.83      1.83 o 
  -8   5   6        0.74        0.50      1.62 o 
  -7   5   6        0.44        2.42      1.41 o 
  -6   5   6        1.77        2.07      1.43 o 
  -5   5   6        5.54        6.19      1.58 o 
  -4   5   6       78.91       76.96      3.10 o 
  -3   5   6      129.35      135.13      3.97 o 
  -2   5   6       31.08       28.94      2.23 o 
  -1   5   6        8.46       10.45      1.86 o 
   0   5   6       71.87       69.69      2.52 o 
   1   5   6       36.68       36.40      3.02 o 
   2   5   6        0.65        0.27      2.00 o 
   3   5   6        0.17        2.00      2.00 o 
   4   5   6        6.99        7.94      1.91 o 
 -10   6   6        0.48        1.21      1.55 o 
  -9   6   6       13.70       13.85      2.23 o 
  -8   6   6       12.55       13.71      2.20 o 
  -7   6   6        0.00        0.00      1.39 o 
  -6   6   6        2.25        5.41      1.92 o 
  -5   6   6        4.60        6.82      1.57 o 
  -4   6   6        0.97        0.66      1.61 o 
  -3   6   6       22.23       20.59      2.31 o 
  -2   6   6      109.90       95.63      3.89 o 
  -1   6   6        8.94        7.23      1.70 o 
   0   6   6       30.66       29.17      7.48 o 
   1   6   6        1.68        2.39      2.11 o 
   2   6   6        0.23        4.74      1.91 o 
   3   6   6        7.84       10.05      2.03 o 
 -10   7   6        3.12        1.37      1.78 o 
  -9   7   6       17.71       15.27      2.38 o 
  -8   7   6        0.08        0.95      1.55 o 
  -7   7   6        0.56        0.50      1.60 o 
  -6   7   6        4.71        6.82      1.78 o 
  -5   7   6       16.06       13.69      2.06 o 
  -4   7   6       30.59       25.91      2.49 o 
  -3   7   6       35.57       37.14      2.94 o 
  -2   7   6        4.16        2.57      1.89 o 
  -1   7   6        2.97        4.10      2.04 o 
   0   7   6        8.21        9.23      1.53 o 
   1   7   6        1.02        3.02      2.10 o 
  -9   8   6        5.17        5.47      1.82 o 
  -8   8   6        0.12        1.82      1.82 o 
  -7   8   6        0.31        1.18      1.66 o 
  -6   8   6        0.13        1.59      1.71 o 
  -5   8   6        0.17        1.86      1.86 o 
  -4   8   6        3.69        4.30      1.89 o 
  -3   8   6       15.36       15.92      2.16 o 
  -2   8   6        4.24        5.72      1.79 o 
  -1   8   6        2.71        2.39      1.76 o 
   0   8   6        0.00        1.75      2.87 o 
  -8   9   6        3.68        6.03      1.69 o 
  -7   9   6        5.21        7.10      1.88 o 
  -6   9   6       24.06       22.75      2.51 o 
  -5   9   6        9.08        8.50      2.10 o 
  -4   9   6        0.35        1.64      1.76 o 
  -3   9   6        8.54        6.50      2.09 o 
  -2   9   6        0.44        0.46      1.70 o 
   2 -11   7        8.87        6.82      1.98 o 
   3 -11   7        0.62        0.20      1.53 o 
   4 -11   7        0.69        1.56      1.36 o 
   5 -11   7        0.40        2.82      1.47 o 
   6 -11   7        0.65        0.82      1.44 o 
   0 -10   7        0.01        1.35      1.47 o 
   1 -10   7       23.68       19.45      2.64 o 
   2 -10   7        1.06        1.25      1.70 o 
   3 -10   7        0.30        1.62      1.62 o 
   4 -10   7        7.04        5.47      1.74 o 
   5 -10   7        0.82        0.57      1.39 o 
   6 -10   7        0.11        0.34      1.59 o 
   7 -10   7        0.00        0.65      1.52 o 
  -2  -9   7        0.02        1.51      1.42 o 
  -1  -9   7        0.36        0.78      1.66 o 
   0  -9   7        4.35        3.25      1.37 o 
   1  -9   7        3.25        3.63      1.57 o 
   2  -9   7       11.16       19.33      2.09 o 
   3  -9   7        0.25        0.86      1.50 o 
   4  -9   7        5.20        4.25      1.75 o 
   5  -9   7        0.00        0.61      1.61 o 
   6  -9   7        0.00        0.73      1.71 o 
   7  -9   7        0.83        0.23      1.63 o 
   8  -9   7        0.73        0.33      1.73 o 
  -3  -8   7        0.15        0.94      1.47 o 
  -2  -8   7        0.37        0.68      1.49 o 
  -1  -8   7        1.68        2.05      1.70 o 
   0  -8   7        0.62        0.56      1.82 o 
   1  -8   7        2.06        2.55      1.27 o 
   2  -8   7        0.18        0.26      1.29 o 
   3  -8   7       30.74       35.99      2.47 o 
   4  -8   7        8.47       13.03      1.70 o 
   5  -8   7        1.71        3.62      1.43 o 
   6  -8   7        1.14        2.28      1.52 o 
   7  -8   7        0.18        0.49      1.58 o 
   8  -8   7        1.82        1.23      1.90 o 
  -4  -7   7        0.07        0.00      1.52 o 
  -3  -7   7        0.55        1.16      1.63 o 
  -2  -7   7        6.12        7.09      1.72 o 
  -1  -7   7        1.83        3.29      1.52 o 
   0  -7   7        0.88        0.68      1.05 o 
   1  -7   7        0.00        0.14      1.17 o 
   2  -7   7        5.50        5.68      1.46 o 
   3  -7   7       28.81       31.00      2.26 o 
   4  -7   7       34.86       34.60      2.41 o 
   5  -7   7       28.51       26.31      2.39 o 
   6  -7   7        0.09        5.46      1.43 o 
   7  -7   7        0.70        3.66      1.71 o 
   8  -7   7        1.06        0.79      1.69 o 
   9  -7   7        0.67        0.60      1.82 o 
  -5  -6   7        0.00        2.24      1.57 o 
  -4  -6   7        0.02        0.00      1.55 o 
  -3  -6   7        0.31        1.36      1.49 o 
  -2  -6   7        4.78        4.19      1.52 o 
  -1  -6   7        2.42        3.23      1.43 o 
   0  -6   7        7.48        8.26      1.11 o 
   1  -6   7        2.93        3.43      1.32 o 
   2  -6   7       11.75       11.98      1.60 o 
   3  -6   7        1.28        1.08      1.21 o 
   4  -6   7        8.88       10.69      1.63 o 
   5  -6   7       12.06       10.62      1.75 o 
   6  -6   7        4.27        5.78      1.92 o 
   7  -6   7        0.36        3.06      1.47 o 
   8  -6   7        0.01        1.03      1.71 o 
   9  -6   7        0.01        1.23      1.64 o 
  -6  -5   7        0.29        1.82      1.60 o 
  -5  -5   7        0.22        0.37      1.59 o 
  -4  -5   7        1.44        0.25      1.64 o 
  -3  -5   7        7.56        9.84      1.67 o 
  -2  -5   7        0.09        1.16      1.16 o 
  -1  -5   7       10.44       13.95      1.44 o 
   0  -5   7       10.75        9.19      1.07 o 
   1  -5   7       23.83       21.50      1.72 o 
   2  -5   7        0.03        1.19      1.19 o 
   3  -5   7        0.69        1.21      1.21 o 
   4  -5   7       36.43       36.59      2.44 o 
   5  -5   7        2.57        3.94      1.58 o 
   6  -5   7        8.26        3.45      1.80 o 
   7  -5   7        3.09        1.35      1.83 o 
   8  -5   7        0.53        0.57      1.72 o 
  -7  -4   7        0.01        0.55      1.57 o 
  -6  -4   7        1.73        1.73      1.73 o 
  -5  -4   7        6.56        4.24      1.81 o 
  -4  -4   7       20.81       17.45      2.08 o 
  -3  -4   7        0.05        0.26      1.30 o 
  -2  -4   7        0.62        0.40      1.30 o 
  -1  -4   7       63.50       57.25      2.49 o 
   0  -4   7       63.34       66.64      1.80 o 
   1  -4   7       22.66       17.74      1.71 o 
   2  -4   7        7.53       10.63      1.33 o 
   3  -4   7       28.80       27.34      1.99 o 
   4  -4   7       18.40       18.15      1.84 o 
   5  -4   7        5.09        5.72      1.69 o 
   6  -4   7        8.40       10.44      1.90 o 
   7  -4   7        4.11        3.06      1.83 o 
   8  -4   7        5.72        6.72      2.05 o 
  -8  -3   7        0.02        1.58      1.58 o 
  -7  -3   7        0.05        0.37      1.57 o 
  -6  -3   7        1.25        2.32      1.82 o 
  -5  -3   7       14.57       12.44      1.85 o 
  -4  -3   7       29.41       29.57      2.25 o 
  -3  -3   7        5.08        2.90      1.32 o 
  -2  -3   7        9.84        9.47      1.45 o 
  -1  -3   7        6.32        6.69      1.17 o 
   0  -3   7       19.95       15.39      0.97 o 
   1  -3   7       74.76       75.00      2.49 o 
   2  -3   7      565.06      562.83      6.37 o 
   3  -3   7       19.44       17.04      1.69 o 
   4  -3   7       30.53       28.56      2.20 o 
   5  -3   7        1.36        1.93      1.54 o 
   6  -3   7       30.11       36.78      2.52 o 
   7  -3   7        7.22        9.94      2.06 o 
   8  -3   7        1.21        2.69      1.89 o 
  -8  -2   7        0.01        0.23      1.72 o 
  -7  -2   7        0.02        0.88      1.78 o 
  -6  -2   7        1.73        3.71      1.73 o 
  -5  -2   7      142.62      134.16      4.30 o 
  -4  -2   7      287.12      315.36      5.49 o 
  -3  -2   7       80.81       79.60      2.81 o 
  -2  -2   7        0.13        0.40      0.92 o 
  -1  -2   7        9.04       11.19      1.18 o 
   0  -2   7       50.84       54.61      1.52 o 
   1  -2   7      102.42      104.83      2.83 o 
   2  -2   7        0.00        1.67      1.03 o 
   3  -2   7        1.99        1.81      1.29 o 
   4  -2   7       20.29       21.11      1.92 o 
   5  -2   7       31.94       38.47      2.55 o 
   6  -2   7       13.17       12.50      2.13 o 
   7  -2   7        6.81        6.65      2.14 o 
   8  -2   7        0.72        0.97      1.93 o 
  -9  -1   7        0.13        0.21      1.58 o 
  -8  -1   7        0.73        1.81      1.81 o 
  -7  -1   7        2.39        2.73      1.69 o 
  -6  -1   7       10.42        8.72      1.88 o 
  -5  -1   7        0.27        0.14      1.49 o 
  -4  -1   7        9.64        4.73      1.62 o 
  -3  -1   7        8.94        9.15      1.35 o 
  -2  -1   7       28.76       33.11      1.75 o 
  -1  -1   7       52.43       45.28      1.99 o 
   0  -1   7        8.24        9.13      1.24 o 
   1  -1   7       55.73       67.19      2.32 o 
   2  -1   7        0.01        1.03      1.03 o 
   3  -1   7       55.01       50.67      2.30 o 
   4  -1   7       36.36       35.62      2.43 o 
   5  -1   7        6.02        7.58      2.15 o 
   6  -1   7        7.71        8.21      2.20 o 
   7  -1   7        3.67        5.74      1.83 o 
  -9   0   7        0.13        0.34      1.68 o 
  -8   0   7        1.08        3.49      1.62 o 
  -7   0   7       24.77       23.83      2.37 o 
  -6   0   7       48.50       49.74      2.83 o 
  -5   0   7       94.26      107.99      3.52 o 
  -4   0   7       17.39       14.56      1.50 o 
  -3   0   7       48.49       36.37      2.04 o 
  -2   0   7        4.44        3.39      1.09 o 
  -1   0   7       16.27       13.57      1.48 o 
   0   0   7        2.00        5.49      1.17 o 
   1   0   7       44.66       51.32      2.21 o 
   2   0   7        3.73        3.74      1.29 o 
   3   0   7       26.98       19.29      1.91 o 
   4   0   7       41.18       39.73      2.53 o 
   5   0   7        4.41        4.47      1.74 o 
   6   0   7        0.54        3.44      1.78 o 
   7   0   7        0.03        2.49      1.83 o 
  -9   1   7        0.09        0.48      1.75 o 
  -8   1   7        7.02        7.11      1.78 o 
  -7   1   7        1.96        5.16      1.73 o 
  -6   1   7        0.18        1.21      1.49 o 
  -5   1   7        5.97        1.36      1.36 o 
  -4   1   7        6.67        6.56      1.37 o 
  -3   1   7       10.39       12.08      1.37 o 
  -2   1   7        1.41        1.50      0.96 o 
  -1   1   7        7.81        7.37      1.09 o 
   0   1   7        4.79        5.14      1.55 o 
   1   1   7      106.19      108.30      3.19 o 
   2   1   7       70.31       69.01      2.86 o 
   3   1   7      137.49      125.40      4.21 o 
   4   1   7        9.26       11.21      2.12 o 
   5   1   7       24.52       29.06      2.52 o 
   6   1   7        2.81        1.35      1.90 o 
 -10   2   7        0.08        1.80      1.58 o 
  -9   2   7        0.44        0.59      1.79 o 
  -8   2   7       49.13       44.76      3.08 o 
  -7   2   7       82.39       90.08      3.70 o 
  -6   2   7       55.15       55.08      2.96 o 
  -5   2   7        1.58        0.67      1.21 o 
  -4   2   7        0.76        0.68      1.23 o 
  -3   2   7       38.93       30.31      1.93 o 
  -2   2   7       18.70       15.52      1.52 o 
  -1   2   7       48.21       39.32      2.22 o 
   0   2   7       10.12        9.11      1.03 o 
   1   2   7        0.52        0.54      1.36 o 
   2   2   7       59.39       53.25      2.77 o 
   3   2   7       86.13       83.70      3.55 o 
   4   2   7        5.64        4.97      2.06 o 
   5   2   7        0.20        0.80      1.82 o 
   6   2   7        2.87        3.99      1.83 o 
 -10   3   7        0.00        0.87      1.63 o 
  -9   3   7        8.18        5.32      2.17 o 
  -8   3   7        0.01        0.89      1.80 o 
  -7   3   7       12.33       17.97      2.10 o 
  -6   3   7       53.51       60.59      2.78 o 
  -5   3   7        2.48        2.01      1.35 o 
  -4   3   7       24.79       24.86      1.91 o 
  -3   3   7        0.04        1.24      1.24 o 
  -2   3   7        8.81        4.90      1.40 o 
  -1   3   7       56.48       48.97      2.54 o 
   0   3   7       52.25       51.14      6.02 o 
   1   3   7        2.24        1.95      1.52 o 
   2   3   7       90.06       91.21      3.72 o 
   3   3   7        6.58        9.97      1.86 o 
   4   3   7        0.15        1.73      1.95 o 
   5   3   7        6.06        5.50      2.08 o 
 -10   4   7        0.01        1.44      1.65 o 
  -9   4   7       16.07       16.50      2.53 o 
  -8   4   7       26.03       24.52      2.51 o 
  -7   4   7       20.37       19.49      2.17 o 
  -6   4   7       46.66       46.35      2.89 o 
  -5   4   7       70.68       70.64      3.09 o 
  -4   4   7       73.31       77.50      3.15 o 
  -3   4   7        0.00        0.69      1.39 o 
  -2   4   7        2.49        1.42      1.42 o 
  -1   4   7       12.56       15.36      1.87 o 
   0   4   7       26.24       26.39      2.30 o 
   1   4   7        0.55        1.97      1.97 o 
   2   4   7        6.40        8.18      1.97 o 
   3   4   7       15.44       17.46      2.27 o 
   4   4   7        0.49        2.96      1.69 o 
 -10   5   7        0.86        0.33      1.75 o 
  -9   5   7        0.04        0.58      1.74 o 
  -8   5   7        7.06       10.14      1.95 o 
  -7   5   7       28.74       31.90      2.41 o 
  -6   5   7        3.09        7.94      1.44 o 
  -5   5   7        2.02        1.20      1.60 o 
  -4   5   7       27.93       21.83      2.17 o 
  -3   5   7      162.87      134.02      4.46 o 
  -2   5   7       88.88       69.56      3.54 o 
  -1   5   7       18.69       15.25      2.30 o 
   0   5   7       38.64       46.84      7.42 o 
   1   5   7        2.49        5.43      1.82 o 
   2   5   7       23.09       26.79      2.68 o 
   3   5   7        1.48        1.99      1.99 o 
 -10   6   7        1.65        0.42      1.65 o 
  -9   6   7        0.59        0.22      1.80 o 
  -8   6   7       11.95       13.36      2.15 o 
  -7   6   7        6.76        2.99      1.86 o 
  -6   6   7        1.82        1.16      1.54 o 
  -5   6   7        2.88        6.73      1.58 o 
  -4   6   7       44.69       45.65      2.97 o 
  -3   6   7       36.87       35.40      2.62 o 
  -2   6   7        0.36        2.51      1.54 o 
  -1   6   7       21.76       18.49      2.25 o 
   0   6   7        7.24        5.44      2.51 o 
   1   6   7        0.06        0.53      1.86 o 
   2   6   7        0.00        1.30      1.66 o 
  -9   7   7        0.31        1.29      1.72 o 
  -8   7   7        3.55        3.69      1.61 o 
  -7   7   7        0.22        0.84      1.57 o 
  -6   7   7       11.89       11.38      2.25 o 
  -5   7   7        9.26       12.60      1.81 o 
  -4   7   7       39.81       43.63      3.16 o 
  -3   7   7       22.78       19.08      2.26 o 
  -2   7   7        2.79        1.75      1.61 o 
  -1   7   7        1.62        3.74      1.60 o 
   0   7   7        0.01        0.97      1.42 o 
  -8   8   7        2.85        3.38      1.74 o 
  -7   8   7        6.46        8.14      1.83 o 
  -6   8   7        0.75        0.83      1.79 o 
  -5   8   7        1.32        1.83      1.83 o 
  -4   8   7        0.16        0.86      1.75 o 
  -3   8   7        0.43        1.86      1.86 o 
  -2   8   7        0.02        1.85      1.85 o 
  -1   8   7        1.27        2.52      1.69 o 
  -7   9   7        1.07        0.43      1.68 o 
  -6   9   7        3.04        1.10      1.97 o 
  -5   9   7       11.27       11.96      2.01 o 
  -4   9   7        0.06        2.59      1.35 o 
   4 -11   8        0.16        1.95      1.37 o 
   0 -10   8        0.55        0.15      1.55 o 
   1 -10   8        3.54        4.53      1.95 o 
   2 -10   8        2.35        4.06      1.50 o 
   3 -10   8        0.16        0.87      1.53 o 
   4 -10   8        1.74        1.76      1.65 o 
   5 -10   8        3.65        3.40      1.86 o 
   6 -10   8        0.02        1.60      1.39 o 
  -2  -9   8        0.06        3.16      1.43 o 
  -1  -9   8        0.31        2.19      1.36 o 
   0  -9   8        4.15        5.00      1.61 o 
   1  -9   8        1.20        0.47      1.61 o 
   2  -9   8        5.35        4.22      1.87 o 
   3  -9   8        1.63        2.02      1.55 o 
   4  -9   8        1.82        1.68      1.68 o 
   5  -9   8        0.24        0.48      1.43 o 
   6  -9   8        0.04        1.50      1.50 o 
   7  -9   8        1.50        0.00      1.64 o 
  -3  -8   8        0.34        0.60      1.42 o 
  -2  -8   8        0.00        1.20      1.43 o 
  -1  -8   8        0.05        0.23      1.50 o 
   0  -8   8        0.53        0.10      2.27 o 
   1  -8   8        0.05        0.85      1.59 o 
   2  -8   8        1.64        3.61      1.50 o 
   3  -8   8       26.62       27.93      2.26 o 
   4  -8   8       14.96       15.03      2.02 o 
   5  -8   8        0.10        1.63      1.63 o 
   6  -8   8        3.74        3.05      1.71 o 
   7  -8   8        2.13        1.62      1.84 o 
   8  -8   8        0.50        0.21      1.55 o 
  -4  -7   8        0.05        0.32      1.59 o 
  -3  -7   8        0.03        1.59      1.59 o 
  -2  -7   8        0.29        0.12      1.54 o 
  -1  -7   8        1.44        1.72      1.59 o 
   0  -7   8        0.04        1.30      1.18 o 
   1  -7   8        5.14        6.86      1.65 o 
   2  -7   8       11.87       13.38      1.92 o 
   3  -7   8        2.07        1.16      1.56 o 
   4  -7   8        3.27        3.92      1.70 o 
   5  -7   8        0.16        1.29      1.55 o 
   6  -7   8        4.68        3.78      1.77 o 
   7  -7   8        2.87        1.75      1.75 o 
   8  -7   8        0.72        0.95      1.59 o 
  -5  -6   8        0.03        0.99      1.65 o 
  -4  -6   8        0.29        1.76      1.76 o 
  -3  -6   8        1.02        0.24      1.58 o 
  -2  -6   8       13.70       16.34      1.99 o 
  -1  -6   8        1.44        1.01      1.40 o 
   0  -6   8        0.00        0.34      1.09 o 
   1  -6   8       20.02       23.03      1.93 o 
   2  -6   8        9.37        7.19      1.71 o 
   3  -6   8        7.98        6.48      1.59 o 
   4  -6   8       43.12       40.09      2.66 o 
   5  -6   8       12.83       12.50      1.97 o 
   6  -6   8        2.78        3.50      1.76 o 
   7  -6   8        2.23        4.59      1.65 o 
   8  -6   8        6.11        9.26      1.94 o 
  -6  -5   8        1.94        1.68      1.80 o 
  -5  -5   8        0.04        1.81      1.70 o 
  -4  -5   8        4.14        5.26      1.63 o 
  -3  -5   8       14.79        7.89      1.79 o 
  -2  -5   8        0.31        1.28      1.41 o 
  -1  -5   8        3.91        4.39      1.42 o 
   0  -5   8        2.76        4.46      0.86 o 
   1  -5   8        0.22        1.44      1.04 o 
   2  -5   8        0.48        0.53      1.18 o 
   3  -5   8        0.20        0.41      1.20 o 
   4  -5   8       27.09       26.43      2.25 o 
   5  -5   8        1.14        2.33      1.43 o 
   6  -5   8        0.80        1.13      1.38 o 
   7  -5   8        5.08        7.20      2.00 o 
   8  -5   8        5.07        9.07      1.83 o 
  -7  -4   8        8.25        5.96      2.20 o 
  -6  -4   8        3.43        1.95      1.83 o 
  -5  -4   8        0.01        0.00      1.67 o 
  -4  -4   8        0.89        0.91      1.56 o 
  -3  -4   8       50.59       57.16      2.87 o 
  -2  -4   8       70.49       75.32      3.14 o 
  -1  -4   8       10.95       11.45      1.43 o 
   0  -4   8        1.76        3.20      0.87 o 
   1  -4   8      105.55       96.79      3.15 o 
   2  -4   8       35.23       37.96      2.24 o 
   3  -4   8        2.55        2.78      1.32 o 
   4  -4   8        6.07        6.01      2.09 o 
   5  -4   8        0.84        2.31      1.42 o 
   6  -4   8        0.30        0.50      1.62 o 
   7  -4   8        1.13        4.82      1.76 o 
   8  -4   8        3.61        4.69      1.91 o 
  -7  -3   8        0.02        1.68      1.68 o 
  -6  -3   8        0.18        0.00      1.67 o 
  -5  -3   8       15.55       18.66      2.12 o 
  -4  -3   8       48.77       41.14      2.66 o 
  -3  -3   8        8.61       10.75      1.59 o 
  -2  -3   8        4.27        0.00      1.32 o 
  -1  -3   8        0.01        1.05      1.05 o 
   0  -3   8       21.03       19.62      1.24 o 
   1  -3   8       55.97       42.50      2.35 o 
   2  -3   8       13.32       17.60      1.83 o 
   3  -3   8       32.80       33.85      2.34 o 
   4  -3   8        8.63        8.67      1.69 o 
   5  -3   8       13.09       11.08      2.16 o 
   6  -3   8        3.33        4.68      1.84 o 
   7  -3   8        0.06        0.47      1.84 o 
  -8  -2   8        1.93        2.83      1.81 o 
  -7  -2   8        0.03        1.38      1.64 o 
  -6  -2   8        0.66        1.46      1.72 o 
  -5  -2   8        8.96       10.65      1.89 o 
  -4  -2   8       15.61       15.66      2.16 o 
  -3  -2   8      121.34      116.78      3.62 o 
  -2  -2   8        0.23        1.07      1.07 o 
  -1  -2   8        0.90        0.53      1.06 o 
   0  -2   8       54.11       44.89      1.57 o 
   1  -2   8       58.38       61.79      2.48 o 
   2  -2   8       54.07       53.66      2.47 o 
   3  -2   8        8.26        5.81      1.68 o 
   4  -2   8        1.08        0.39      1.54 o 
   5  -2   8       26.83       26.06      2.39 o 
   6  -2   8       14.97       15.37      2.17 o 
   7  -2   8        0.89        2.36      1.68 o 
  -8  -1   8        0.03        1.68      1.68 o 
  -7  -1   8        0.03        1.43      1.55 o 
  -6  -1   8       22.25       22.44      2.28 o 
  -5  -1   8        2.98        5.17      1.64 o 
  -4  -1   8       39.88       49.05      2.86 o 
  -3  -1   8       67.07       68.65      2.85 o 
  -2  -1   8       38.12       37.85      2.16 o 
  -1  -1   8       20.02       21.38      1.74 o 
   0  -1   8        1.13        1.25      0.85 o 
   1  -1   8        9.47        9.92      1.44 o 
   2  -1   8       35.31       35.49      2.20 o 
   3  -1   8       75.41       79.67      3.34 o 
   4  -1   8       22.20       22.84      2.28 o 
   5  -1   8       75.16       81.62      3.71 o 
   6  -1   8        8.29        5.87      2.23 o 
   7  -1   8        0.05        1.70      1.70 o 
  -9   0   8        0.37        1.86      1.86 o 
  -8   0   8        0.04        2.72      1.73 o 
  -7   0   8        0.04        0.00      1.71 o 
  -6   0   8       80.74       66.94      3.51 o 
  -5   0   8       94.67      104.78      3.82 o 
  -4   0   8        7.32        8.65      1.79 o 
  -3   0   8        9.71       12.62      1.65 o 
  -2   0   8        1.18        0.42      1.23 o 
  -1   0   8        8.73        5.69      1.21 o 
   0   0   8        0.25        1.20      0.94 o 
   1   0   8       39.77       36.28      2.24 o 
   2   0   8        4.62        5.47      1.56 o 
   3   0   8       11.00        9.84      1.80 o 
   4   0   8      113.00      111.00      4.00 o 
   5   0   8        4.74        6.37      1.92 o 
   6   0   8        0.56        1.89      1.89 o 
  -9   1   8        0.39        1.60      1.60 o 
  -8   1   8        1.31        0.13      1.76 o 
  -7   1   8       50.44       49.58      3.04 o 
  -6   1   8       13.44       13.25      1.89 o 
  -5   1   8       63.05       55.98      2.87 o 
  -4   1   8       70.28       75.39      3.04 o 
  -3   1   8        1.47        1.11      1.11 o 
  -2   1   8        2.20        4.56      1.38 o 
  -1   1   8       18.48       13.76      1.65 o 
   0   1   8       20.37       19.92      1.29 o 
   1   1   8        8.61        7.36      1.61 o 
   2   1   8       53.32       54.65      2.75 o 
   3   1   8        0.11        1.01      1.65 o 
   4   1   8       10.18        7.81      2.19 o 
   5   1   8        0.56        0.57      1.83 o 
   6   1   8        0.00        0.72      1.65 o 
  -9   2   8        0.03        0.47      1.75 o 
  -8   2   8        0.02        1.26      1.64 o 
  -7   2   8        0.38        0.79      1.71 o 
  -6   2   8       29.46       32.91      2.55 o 
  -5   2   8       49.21       50.21      2.85 o 
  -4   2   8        6.60        4.56      1.52 o 
  -3   2   8        0.12        0.69      1.25 o 
  -2   2   8       13.55       14.84      1.68 o 
  -1   2   8       19.55       15.54      1.68 o 
   0   2   8        6.22        6.44      1.11 o 
   1   2   8        2.24        2.99      1.63 o 
   2   2   8       21.50       21.88      2.22 o 
   3   2   8        1.63        2.49      1.75 o 
   4   2   8        2.06        0.35      1.75 o 
   5   2   8        0.01        1.16      1.81 o 
  -9   3   8        1.32        1.52      1.75 o 
  -8   3   8        2.66        2.76      1.76 o 
  -7   3   8        8.16        7.37      1.93 o 
  -6   3   8        1.62        0.53      1.85 o 
  -5   3   8      167.53      159.40      4.48 o 
  -4   3   8        3.19        5.82      1.52 o 
  -3   3   8       34.76       31.58      2.24 o 
  -2   3   8       15.88       13.75      1.84 o 
  -1   3   8       76.49       74.66      3.42 o 
   0   3   8       97.26       96.58      8.11 o 
   1   3   8       34.91       36.71      2.74 o 
   2   3   8       40.53       44.32      2.86 o 
   3   3   8        1.80        5.17      1.69 o 
   4   3   8        0.80        1.30      1.84 o 
  -9   4   8        0.17        0.23      1.62 o 
  -8   4   8        3.20        5.34      1.94 o 
  -7   4   8        7.42        4.56      1.89 o 
  -6   4   8       54.01       51.36      3.28 o 
  -5   4   8        4.90        7.70      1.76 o 
  -4   4   8       22.93       25.32      2.35 o 
  -3   4   8       24.22       29.87      2.25 o 
  -2   4   8       33.82       27.82      2.28 o 
  -1   4   8        5.41        6.02      1.72 o 
   0   4   8        6.84        7.43      1.41 o 
   1   4   8       32.82       31.45      3.00 o 
   2   4   8        3.91        4.80      2.02 o 
   3   4   8        0.45        0.79      1.69 o 
  -9   5   8        0.65        1.55      1.55 o 
  -8   5   8        5.68       10.55      2.14 o 
  -7   5   8       15.83       17.60      2.37 o 
  -6   5   8        9.34       11.69      1.94 o 
  -5   5   8        7.17        7.24      1.61 o 
  -4   5   8        3.54        3.30      1.79 o 
  -3   5   8        0.04        1.54      1.83 o 
  -2   5   8       41.32       41.74      2.98 o 
  -1   5   8       22.26       24.44      2.42 o 
   0   5   8        0.00        0.28      1.28 o 
   1   5   8        1.75        0.53      1.84 o 
   2   5   8        0.02        0.59      2.01 o 
  -9   6   8        2.38        2.88      1.71 o 
  -8   6   8       23.98       20.05      2.42 o 
  -7   6   8        0.27        2.44      1.58 o 
  -6   6   8        3.55        5.47      1.79 o 
  -5   6   8        6.79        9.73      1.97 o 
  -4   6   8        0.20        1.21      1.62 o 
  -3   6   8       13.51       13.58      2.06 o 
  -2   6   8        5.26       10.50      1.94 o 
  -1   6   8        0.00        2.19      1.65 o 
   0   6   8        3.16        1.42      1.54 o 
   1   6   8        0.66        0.97      1.83 o 
  -8   7   8        8.38       10.14      2.09 o 
  -7   7   8        2.36        1.86      1.86 o 
  -6   7   8        4.69        7.83      1.83 o 
  -5   7   8        1.66        1.78      1.78 o 
  -4   7   8        0.69        2.58      1.68 o 
  -3   7   8        0.63        1.70      1.83 o 
  -2   7   8        6.95       13.41      2.08 o 
  -1   7   8        0.04        0.25      2.03 o 
  -7   8   8        2.69        1.97      1.97 o 
  -6   8   8        0.25        0.12      1.60 o 
  -5   8   8        5.95        5.78      2.00 o 
  -4   8   8        0.28        2.51      1.79 o 
  -3   8   8        1.36        3.22      1.79 o 
   1 -10   9        4.61        2.77      1.72 o 
   2 -10   9        0.95        0.40      1.59 o 
   3 -10   9        0.00        0.20      1.33 o 
   4 -10   9        1.75        1.45      1.45 o 
   5 -10   9        0.70        0.92      1.52 o 
  -1  -9   9        0.08        1.17      1.37 o 
   0  -9   9        2.07        0.38      1.16 o 
   1  -9   9        0.16        2.05      1.62 o 
   2  -9   9        0.66        1.11      1.66 o 
   3  -9   9        0.03        0.46      1.48 o 
   4  -9   9        1.95        0.23      1.82 o 
   5  -9   9        0.01        1.46      1.46 o 
   6  -9   9        0.22        1.62      1.62 o 
  -2  -8   9        0.10        1.15      1.36 o 
  -1  -8   9        1.35        2.42      1.43 o 
   0  -8   9        5.04        4.73      1.33 o 
   1  -8   9        4.65        3.75      1.75 o 
   2  -8   9       11.22        9.54      2.15 o 
   3  -8   9       17.90       25.85      2.29 o 
   4  -8   9        0.40        0.73      1.46 o 
   5  -8   9        0.24        0.36      1.55 o 
   6  -8   9        3.54        2.31      1.62 o 
   7  -8   9        0.27        2.69      1.61 o 
  -4  -7   9        0.00        0.11      1.53 o 
  -3  -7   9        0.26        0.77      1.64 o 
  -2  -7   9        2.02        5.96      1.38 o 
  -1  -7   9       10.13       10.87      1.77 o 
   0  -7   9        1.94        2.82      1.15 o 
   1  -7   9        0.01        0.61      1.48 o 
   2  -7   9        0.12        1.86      1.25 o 
   3  -7   9        5.25        8.45      1.64 o 
   4  -7   9        7.30        7.21      2.02 o 
   5  -7   9        0.98        0.87      1.75 o 
   6  -7   9        3.04        3.72      1.80 o 
   7  -7   9        0.63        1.86      1.86 o 
  -5  -6   9        1.55        0.43      1.71 o 
  -4  -6   9        0.08        0.57      1.60 o 
  -3  -6   9        0.66        0.71      1.55 o 
  -2  -6   9        0.27        1.58      1.58 o 
  -1  -6   9       28.47       32.52      2.48 o 
   0  -6   9       23.38       19.09      1.50 o 
   1  -6   9        0.20        0.51      1.40 o 
   2  -6   9        0.29        0.13      1.28 o 
   3  -6   9        1.32        3.89      1.43 o 
   4  -6   9        0.26        3.64      1.44 o 
   5  -6   9        2.52        3.05      1.78 o 
   6  -6   9        4.26        3.00      1.92 o 
   7  -6   9        0.89        2.56      1.56 o 
  -6  -5   9        5.53        5.87      2.07 o 
  -5  -5   9        0.00        2.60      1.54 o 
  -4  -5   9        0.02        1.60      1.60 o 
  -3  -5   9       10.23       11.90      1.87 o 
  -2  -5   9       21.85       19.47      2.15 o 
  -1  -5   9       25.79       32.52      2.28 o 
   0  -5   9        5.74        5.12      1.13 o 
   1  -5   9        0.26        0.00      1.29 o 
   2  -5   9        0.70        2.21      1.30 o 
   3  -5   9        3.80        4.36      1.58 o 
   4  -5   9        1.07        1.56      1.56 o 
   5  -5   9        1.95        1.64      1.64 o 
   6  -5   9        0.13        4.45      1.69 o 
   7  -5   9        4.83        2.12      1.89 o 
  -6  -4   9        1.99        0.59      1.90 o 
  -5  -4   9        0.69        0.62      1.64 o 
  -4  -4   9        0.07        2.18      1.54 o 
  -3  -4   9       38.15       41.86      2.85 o 
  -2  -4   9       22.87       21.75      2.19 o 
  -1  -4   9       53.06       41.75      2.72 o 
   0  -4   9       21.28       19.17      1.37 o 
   1  -4   9       34.35       37.01      2.34 o 
   2  -4   9       14.37       12.51      1.97 o 
   3  -4   9       12.58       13.63      1.71 o 
   4  -4   9        1.81        0.90      1.68 o 
   5  -4   9        6.46        5.78      2.01 o 
   6  -4   9        1.43        2.03      1.68 o 
   7  -4   9       12.95       12.04      2.21 o 
  -7  -3   9        3.81        3.74      1.98 o 
  -6  -3   9       10.60       12.38      2.40 o 
  -5  -3   9        8.03       10.48      1.83 o 
  -4  -3   9       46.56       44.93      2.79 o 
  -3  -3   9       21.43       21.97      2.25 o 
  -2  -3   9        0.02        0.40      1.58 o 
  -1  -3   9        2.27        4.32      1.31 o 
   0  -3   9       12.81       10.66      1.20 o 
   1  -3   9       16.13       18.90      1.84 o 
   2  -3   9       43.83       37.66      2.49 o 
   3  -3   9        1.66        1.94      1.94 o 
   4  -3   9        0.03        0.13      1.53 o 
   5  -3   9        4.49        5.10      1.98 o 
   6  -3   9        8.56        4.95      2.00 o 
   7  -3   9       23.22       26.51      2.69 o 
  -8  -2   9        0.17        0.45      1.76 o 
  -7  -2   9        1.42        0.37      1.73 o 
  -6  -2   9        2.65        3.80      1.96 o 
  -5  -2   9        1.28        1.34      1.61 o 
  -4  -2   9       12.77       15.38      2.02 o 
  -3  -2   9       70.07       69.74      3.10 o 
  -2  -2   9       18.46       19.47      2.00 o 
  -1  -2   9        0.86        0.53      1.19 o 
   0  -2   9        4.96        5.03      0.93 o 
   1  -2   9       44.59       47.87      2.49 o 
   2  -2   9      101.99      103.51      3.64 o 
   3  -2   9       30.77       36.73      2.45 o 
   4  -2   9        5.04        2.27      1.89 o 
   5  -2   9        0.49        0.13      1.72 o 
   6  -2   9        6.14        3.68      1.95 o 
  -8  -1   9        0.00        1.63      1.74 o 
  -7  -1   9        0.06        0.13      1.66 o 
  -6  -1   9        1.44        1.07      1.87 o 
  -5  -1   9       14.13       12.09      2.16 o 
  -4  -1   9        3.53        5.32      1.50 o 
  -3  -1   9      105.82       92.21      3.53 o 
  -2  -1   9       55.09       45.06      2.57 o 
  -1  -1   9        1.46        0.54      1.21 o 
   0  -1   9        1.63        0.56      0.83 o 
   1  -1   9       15.66       16.07      1.84 o 
   2  -1   9       11.60       11.70      1.83 o 
   3  -1   9       32.07       23.27      2.55 o 
   4  -1   9       64.09       70.11      3.49 o 
   5  -1   9        1.00        1.07      1.90 o 
   6  -1   9        1.96        0.54      1.98 o 
  -8   0   9        0.17        1.20      1.56 o 
  -7   0   9        0.33        5.30      1.82 o 
  -6   0   9        4.38        6.04      1.88 o 
  -5   0   9        2.77        4.65      1.64 o 
  -4   0   9       35.66       37.23      2.48 o 
  -3   0   9      144.04      156.40      4.42 o 
  -2   0   9        0.17        0.83      1.10 o 
  -1   0   9        6.80       11.46      1.36 o 
   0   0   9        6.29        8.75      1.10 o 
   1   0   9       45.76       42.15      2.51 o 
   2   0   9       49.34       48.33      2.86 o 
   3   0   9       30.12       29.59      2.52 o 
   4   0   9        7.07        6.92      1.94 o 
   5   0   9        0.09        1.03      1.71 o 
  -9   1   9        0.62        2.64      1.76 o 
  -8   1   9        2.55        2.94      1.72 o 
  -7   1   9        0.07        1.83      1.83 o 
  -6   1   9        8.78        9.53      2.01 o 
  -5   1   9        2.64        3.41      1.78 o 
  -4   1   9        7.88        6.91      1.94 o 
  -3   1   9       19.36       14.19      1.95 o 
  -2   1   9        2.12        2.79      1.39 o 
  -1   1   9       12.05        9.26      1.80 o 
   0   1   9        6.86        8.46      1.16 o 
   1   1   9       18.73       25.77      2.14 o 
   2   1   9       23.43       24.73      2.33 o 
   3   1   9       14.79       13.64      2.23 o 
   4   1   9        1.84        0.35      1.86 o 
   5   1   9        0.53        1.81      1.81 o 
  -9   2   9        0.69        3.91      1.67 o 
  -8   2   9        0.74        1.72      1.83 o 
  -7   2   9        0.02        1.93      1.55 o 
  -6   2   9        0.01        0.92      1.73 o 
  -5   2   9       37.35       32.51      2.58 o 
  -4   2   9        2.03        3.60      1.67 o 
  -3   2   9        2.22        1.97      1.40 o 
  -2   2   9       38.45       35.17      2.67 o 
  -1   2   9       60.12       65.96      3.37 o 
   0   2   9      118.86      117.06      6.20 o 
   1   2   9       12.99       14.06      2.14 o 
   2   2   9        5.87        7.54      2.04 o 
   3   2   9        5.01        2.88      1.91 o 
   4   2   9        0.36        1.75      1.75 o 
  -9   3   9        0.02        0.55      1.67 o 
  -8   3   9        0.04        0.49      1.57 o 
  -7   3   9        3.61        5.16      1.77 o 
  -6   3   9      117.81      123.24      4.48 o 
  -5   3   9       10.31       14.93      2.16 o 
  -4   3   9       10.60       12.92      1.81 o 
  -3   3   9        0.06        1.13      1.55 o 
  -2   3   9       18.59       17.45      2.13 o 
  -1   3   9        1.23        0.57      1.98 o 
   0   3   9       14.26       13.89      1.61 o 
   1   3   9       25.16       27.23      2.52 o 
   2   3   9        3.62        4.48      1.86 o 
   3   3   9        1.49        1.24      1.81 o 
  -9   4   9        0.42        1.85      1.63 o 
  -8   4   9        0.49        1.16      1.64 o 
  -7   4   9        1.90        2.98      1.62 o 
  -6   4   9       57.84       58.56      3.38 o 
  -5   4   9       20.80       22.65      2.43 o 
  -4   4   9        0.13        0.69      1.52 o 
  -3   4   9       22.84       24.20      2.67 o 
  -2   4   9       22.94       23.64      2.54 o 
  -1   4   9       27.74       25.99      2.52 o 
   0   4   9        4.36        5.53      2.87 o 
   1   4   9       10.49       16.91      2.19 o 
   2   4   9        0.10        0.58      1.87 o 
  -9   5   9        0.12        1.77      1.77 o 
  -8   5   9        0.01        1.37      1.82 o 
  -7   5   9       10.19       14.60      2.07 o 
  -6   5   9        0.11        0.39      1.67 o 
  -5   5   9        3.03        3.06      1.86 o 
  -4   5   9       30.41       36.27      2.86 o 
  -3   5   9        0.47        1.24      1.81 o 
  -2   5   9        0.28        0.14      1.81 o 
  -1   5   9        6.13        7.26      1.92 o 
   0   5   9        2.47        3.49      1.44 o 
   1   5   9        3.16        4.23      2.06 o 
  -8   6   9        1.17        0.54      1.86 o 
  -7   6   9        7.94        2.93      2.00 o 
  -6   6   9        1.93        1.49      1.98 o 
  -5   6   9        7.77       11.19      2.06 o 
  -4   6   9        3.05        2.24      1.97 o 
  -3   6   9        0.23        1.87      1.74 o 
  -2   6   9        0.37        3.58      1.59 o 
  -1   6   9        1.06        3.49      1.55 o 
   0   6   9        4.83        4.16      1.62 o 
  -7   7   9        0.63        5.12      1.67 o 
  -6   7   9        3.00        4.93      1.87 o 
  -5   7   9        4.31        5.12      1.83 o 
  -4   7   9        0.48        1.37      1.62 o 
  -3   7   9        2.38        3.11      1.86 o 
  -2   7   9        1.69        1.34      2.07 o 
   0  -9  10        0.00        0.71      1.01 o 
   1  -9  10       12.76       12.28      2.12 o 
   2  -9  10        9.49       10.16      1.97 o 
   3  -9  10        0.22        0.32      1.49 o 
   4  -9  10        0.02        1.06      1.49 o 
   5  -9  10        0.75        2.40      1.55 o 
  -2  -8  10        0.10        1.08      1.47 o 
  -1  -8  10        0.03        1.24      1.45 o 
   0  -8  10        0.15        1.56      1.13 o 
   1  -8  10        0.43        0.78      1.45 o 
   2  -8  10        2.36        0.12      1.69 o 
   3  -8  10        0.10        1.03      1.61 o 
   4  -8  10        0.52        1.38      1.72 o 
   5  -8  10        0.17        0.00      1.57 o 
   6  -8  10        0.25        0.53      1.60 o 
  -3  -7  10        0.08        0.62      1.46 o 
  -2  -7  10        0.26        0.22      1.63 o 
  -1  -7  10       12.57        8.02      2.03 o 
   0  -7  10        6.46        6.65      2.03 o 
   1  -7  10        8.52       12.51      1.88 o 
   2  -7  10        0.01        0.12      1.56 o 
   3  -7  10        9.78       11.51      1.93 o 
   4  -7  10        0.01        1.70      1.70 o 
   5  -7  10        0.99        1.78      1.43 o 
   6  -7  10        0.35        2.69      1.67 o 
  -4  -6  10        0.18        0.11      1.53 o 
  -3  -6  10        0.05        1.26      1.61 o 
  -2  -6  10        8.09        7.18      1.88 o 
  -1  -6  10        5.42        3.72      2.16 o 
   0  -6  10       11.69       10.39      1.46 o 
   1  -6  10        3.47        1.73      1.60 o 
   2  -6  10        0.38        1.25      1.50 o 
   3  -6  10        1.83        1.77      1.51 o 
   4  -6  10        0.00        1.39      1.64 o 
   5  -6  10        1.82        3.76      1.70 o 
   6  -6  10        0.11        0.34      1.59 o 
   7  -6  10        1.96        1.23      1.64 o 
  -5  -5  10        0.33        1.02      1.70 o 
  -4  -5  10        0.03        1.31      1.55 o 
  -3  -5  10        0.00        0.97      1.59 o 
  -2  -5  10       45.11       40.52      2.72 o 
  -1  -5  10       58.21       59.24      3.11 o 
   0  -5  10        1.35        0.94      1.24 o 
   1  -5  10        0.14        1.01      1.52 o 
   2  -5  10        0.05        1.54      1.54 o 
   3  -5  10        0.19        1.55      1.55 o 
   4  -5  10        0.05        3.67      1.52 o 
   5  -5  10        0.37        0.73      1.82 o 
   6  -5  10        0.63        1.82      1.82 o 
   7  -5  10        0.49        1.64      1.64 o 
  -6  -4  10        1.46        0.23      1.83 o 
  -5  -4  10        3.33        3.05      1.72 o 
  -4  -4  10        0.20        0.62      1.64 o 
  -3  -4  10        1.97        1.40      1.90 o 
  -2  -4  10        0.42        0.63      1.53 o 
  -1  -4  10       21.00       17.24      2.16 o 
   0  -4  10       63.08       70.68      2.30 o 
   1  -4  10        4.92        2.19      1.55 o 
   2  -4  10        1.98        1.04      1.44 o 
   3  -4  10        0.72        1.81      1.68 o 
   4  -4  10        2.20        1.51      1.77 o 
   5  -4  10        3.52        2.90      1.81 o 
   6  -4  10        1.87        0.22      1.80 o 
  -7  -3  10        0.00        1.46      1.67 o 
  -6  -3  10        2.41        0.98      2.08 o 
  -5  -3  10        0.13        2.05      1.80 o 
  -4  -3  10        3.24        5.74      1.70 o 
  -3  -3  10       20.20       20.80      2.09 o 
  -2  -3  10       43.92       42.42      2.87 o 
  -1  -3  10       36.97       38.41      2.74 o 
   0  -3  10       71.43       65.98      2.26 o 
   1  -3  10       56.82       58.24      3.02 o 
   2  -3  10        7.97        4.43      1.83 o 
   3  -3  10        1.46        0.77      1.67 o 
   4  -3  10        0.03        1.75      1.75 o 
   5  -3  10        0.59        0.59      1.78 o 
   6  -3  10       13.06       11.47      2.20 o 
  -7  -2  10        0.07        0.71      1.78 o 
  -6  -2  10        3.88        3.56      1.90 o 
  -5  -2  10       13.99       18.57      2.37 o 
  -4  -2  10       10.23        8.53      1.87 o 
  -3  -2  10        0.20        3.47      1.47 o 
  -2  -2  10       11.46       13.55      1.99 o 
  -1  -2  10       53.72       61.44      2.92 o 
   0  -2  10        0.05        1.98      1.26 o 
   1  -2  10        0.01        0.91      1.45 o 
   2  -2  10        4.97        0.90      1.82 o 
   3  -2  10       44.97       49.47      2.92 o 
   4  -2  10       13.53       10.80      2.33 o 
   5  -2  10        0.86        0.35      1.74 o 
   6  -2  10        8.78        8.69      2.12 o 
  -8  -1  10        0.72        1.11      1.66 o 
  -7  -1  10        0.00        0.37      1.73 o 
  -6  -1  10        1.78        3.91      1.56 o 
  -5  -1  10        8.31       12.71      2.00 o 
  -4  -1  10       10.26        9.59      1.89 o 
  -3  -1  10       11.80       10.14      2.02 o 
  -2  -1  10        0.95        1.36      1.77 o 
  -1  -1  10        8.03        8.23      1.62 o 
   0  -1  10        5.65        4.07      1.14 o 
   1  -1  10        4.17        7.22      1.58 o 
   2  -1  10       34.42       31.55      2.71 o 
   3  -1  10        6.18        7.00      2.00 o 
   4  -1  10        3.93        3.47      2.03 o 
   5  -1  10        3.84        1.78      1.89 o 
  -8   0  10        2.70        1.73      1.84 o 
  -7   0  10        0.06        1.63      1.76 o 
  -6   0  10        0.61        1.84      1.84 o 
  -5   0  10        0.00        0.41      1.76 o 
  -4   0  10       28.07       35.40      2.45 o 
  -3   0  10       40.63       37.26      2.75 o 
  -2   0  10        2.86        2.75      1.51 o 
  -1   0  10        4.64        6.95      1.50 o 
   0   0  10       42.20       45.83      4.64 o 
   1   0  10       15.41       17.22      2.23 o 
   2   0  10       27.23       26.43      2.55 o 
   3   0  10        8.95        7.48      1.95 o 
   4   0  10        0.35        1.61      1.61 o 
   5   0  10        0.51        2.20      2.20 o 
  -8   1  10        0.10        0.00      1.87 o 
  -7   1  10        0.26        3.90      1.39 o 
  -6   1  10        0.04        3.02      1.57 o 
  -5   1  10        4.35        8.07      1.75 o 
  -4   1  10       67.50       61.36      3.30 o 
  -3   1  10       10.13       10.40      1.94 o 
  -2   1  10       11.54        9.84      1.67 o 
  -1   1  10       13.48       11.68      1.93 o 
   0   1  10        1.12        0.83      1.19 o 
   1   1  10        0.09        1.31      1.57 o 
   2   1  10        1.09        1.25      2.01 o 
   3   1  10        0.32        2.13      1.54 o 
   4   1  10        0.38        0.11      1.73 o 
  -8   2  10        2.54        4.67      1.86 o 
  -7   2  10        4.06        3.99      1.86 o 
  -6   2  10        0.04        0.64      1.55 o 
  -5   2  10        0.02        0.67      1.88 o 
  -4   2  10       59.53       55.35      3.31 o 
  -3   2  10        5.19        4.87      1.67 o 
  -2   2  10        9.13       11.58      1.82 o 
  -1   2  10        1.29        1.24      1.66 o 
   0   2  10       17.33       16.19      2.16 o 
   1   2  10       27.23       33.66      2.85 o 
   2   2  10        0.56        1.34      1.58 o 
   3   2  10        0.30        0.34      1.67 o 
  -8   3  10        0.12        0.00      1.71 o 
  -7   3  10        3.69        0.13      1.94 o 
  -6   3  10        0.84        0.39      1.81 o 
  -5   3  10       32.05       27.98      2.82 o 
  -4   3  10        0.05        0.14      1.65 o 
  -3   3  10       19.38       19.78      2.22 o 
  -2   3  10        2.68        2.79      1.67 o 
  -1   3  10       12.85       11.67      2.19 o 
   0   3  10        9.62        5.99      1.46 o 
   1   3  10        1.39        5.90      1.77 o 
   2   3  10        3.51        5.18      1.84 o 
  -8   4  10        0.40        0.33      1.65 o 
  -7   4  10        0.69        0.95      1.68 o 
  -6   4  10        4.20        2.66      2.03 o 
  -5   4  10        3.16        3.70      1.98 o 
  -4   4  10        2.44        1.36      2.03 o 
  -3   4  10        8.21        6.19      1.93 o 
  -2   4  10        0.66        3.84      1.65 o 
  -1   4  10        4.36        2.96      1.61 o 
   0   4  10        2.45        4.24      1.45 o 
   1   4  10        0.85        4.27      1.89 o 
  -8   5  10        0.40        0.53      1.60 o 
  -7   5  10        1.23        1.98      1.98 o 
  -6   5  10        0.00        1.74      1.74 o 
  -5   5  10        0.32        1.03      1.81 o 
  -4   5  10        0.38        2.91      1.59 o 
  -3   5  10        7.75        5.75      2.00 o 
  -2   5  10        5.16        2.65      1.98 o 
  -1   5  10        0.04        1.91      1.91 o 
   0   5  10       10.31       10.31      1.70 o 
  -7   6  10        1.42        2.33      1.56 o 
  -6   6  10        1.21        3.43      1.53 o 
  -5   6  10        2.89        2.71      1.84 o 
  -4   6  10        3.07        4.52      1.39 o 
  -3   6  10        0.02        0.13      1.64 o 
  -2   6  10        0.00        0.74      1.84 o 
   1  -9  11        0.55        0.64      1.48 o 
   2  -9  11        1.14        0.29      1.62 o 
   3  -9  11        1.03        1.84      1.45 o 
  -1  -8  11        0.10        0.67      1.34 o 
   0  -8  11        3.57        2.95      1.36 o 
   1  -8  11        0.06        0.62      1.65 o 
   2  -8  11        0.36        0.43      1.69 o 
   3  -8  11        0.37        1.82      1.82 o 
   4  -8  11        0.09        2.34      1.28 o 
   5  -8  11        0.21        0.93      1.54 o 
  -2  -7  11        0.07        0.31      1.53 o 
  -1  -7  11        0.19        0.32      1.50 o 
   0  -7  11       10.53       12.49      1.48 o 
   1  -7  11       12.85       14.01      2.24 o 
   2  -7  11        8.26        8.65      2.16 o 
   3  -7  11        0.00        2.29      1.61 o 
   4  -7  11        0.01        0.00      1.71 o 
   5  -7  11        0.16        2.54      1.55 o 
  -4  -6  11        0.01        1.64      1.64 o 
  -3  -6  11        1.07        0.98      1.52 o 
  -2  -6  11        0.39        1.01      1.57 o 
  -1  -6  11        4.87        5.62      1.83 o 
   0  -6  11        0.77        0.85      1.19 o 
   1  -6  11       23.35       23.81      2.37 o 
   2  -6  11       16.99       15.60      2.40 o 
   3  -6  11        0.08        0.72      1.57 o 
   4  -6  11        0.14        1.91      1.91 o 
   5  -6  11        1.69        0.34      1.93 o 
   6  -6  11        0.05        1.77      1.77 o 
  -5  -5  11        0.98        3.20      1.50 o 
  -4  -5  11        0.12        0.80      1.59 o 
  -3  -5  11        0.00        2.58      1.52 o 
  -2  -5  11        0.04        1.90      1.55 o 
  -1  -5  11        0.19        2.65      1.57 o 
   0  -5  11        9.05       11.05      1.71 o 
   1  -5  11       13.06       13.06      2.21 o 
   2  -5  11        6.65        7.11      1.99 o 
   3  -5  11        1.20        1.87      1.63 o 
   4  -5  11        0.03        0.37      1.70 o 
   5  -5  11        0.72        0.68      1.83 o 
   6  -5  11        0.08        1.87      1.87 o 
  -5  -4  11        0.01        0.82      1.85 o 
  -4  -4  11        0.23        1.70      1.70 o 
  -3  -4  11        0.03        1.84      1.60 o 
  -2  -4  11        0.01        1.24      1.62 o 
  -1  -4  11        0.55        3.12      1.63 o 
   0  -4  11        5.46        6.02      1.38 o 
   1  -4  11       37.14       32.78      2.92 o 
   2  -4  11        1.40        1.02      1.80 o 
   3  -4  11        5.20        5.25      1.76 o 
   4  -4  11        0.65        1.20      2.04 o 
   5  -4  11        8.50        8.38      2.15 o 
  -6  -3  11        0.44        3.94      1.85 o 
  -5  -3  11        1.07        1.48      1.60 o 
  -4  -3  11        0.54        0.63      1.64 o 
  -3  -3  11        0.99        2.16      1.53 o 
  -2  -3  11        5.56        5.88      1.67 o 
  -1  -3  11       51.68       47.98      2.95 o 
   0  -3  11       29.44       33.74      1.91 o 
   1  -3  11        3.05        5.05      1.82 o 
   2  -3  11       12.01       16.82      2.04 o 
   3  -3  11        0.83        3.48      1.74 o 
   4  -3  11        1.78        0.83      1.89 o 
   5  -3  11        0.02        1.88      1.88 o 
  -7  -2  11        0.25        0.89      1.67 o 
  -6  -2  11        0.04        2.31      1.58 o 
  -5  -2  11        1.12        0.88      2.03 o 
  -4  -2  11        0.74        0.78      1.69 o 
  -3  -2  11        2.23        4.45      1.57 o 
  -2  -2  11       18.70       18.72      2.22 o 
  -1  -2  11       46.69       49.68      3.04 o 
   0  -2  11        7.28        4.85      1.39 o 
   1  -2  11        5.92        4.79      1.82 o 
   2  -2  11        0.07        1.78      1.78 o 
   3  -2  11        0.62        3.30      1.59 o 
   4  -2  11        9.22        9.05      2.09 o 
   5  -2  11        2.21        0.96      1.82 o 
  -7  -1  11        0.03        2.10      1.75 o 
  -6  -1  11        0.20        0.25      1.76 o 
  -5  -1  11        0.01        0.13      1.55 o 
  -4  -1  11        0.65        0.65      1.72 o 
  -3  -1  11        2.10        2.52      1.73 o 
  -2  -1  11       57.80       60.93      3.22 o 
  -1  -1  11        1.12        2.40      1.60 o 
   0  -1  11        3.96        3.92      1.97 o 
   1  -1  11        0.60        2.83      1.55 o 
   2  -1  11        1.70        5.50      2.00 o 
   3  -1  11        2.17        1.08      1.79 o 
   4  -1  11        0.13        1.90      1.57 o 
  -7   0  11        0.68        3.57      1.55 o 
  -6   0  11        0.36        1.51      1.89 o 
  -5   0  11        2.88        0.91      1.83 o 
  -4   0  11        3.07        2.26      1.86 o 
  -3   0  11        0.50        2.71      1.76 o 
  -2   0  11       30.55       32.37      2.57 o 
  -1   0  11       11.67        8.18      2.01 o 
   0   0  11       17.65       20.57      1.73 o 
   1   0  11        0.00        1.80      1.80 o 
   2   0  11        0.39        0.73      1.59 o 
   3   0  11        0.04        1.84      1.84 o 
   4   0  11        3.48        8.66      1.80 o 
  -8   1  11        0.68        4.71      1.64 o 
  -7   1  11        0.18        0.12      1.79 o 
  -6   1  11        3.68        2.89      2.01 o 
  -5   1  11        1.55        3.91      1.44 o 
  -4   1  11        5.99        2.55      1.75 o 
  -3   1  11       17.29       12.66      2.31 o 
  -2   1  11       14.16       15.51      2.31 o 
  -1   1  11        7.65        7.92      2.01 o 
   0   1  11        0.00        0.37      2.75 o 
   1   1  11        8.06        7.92      1.77 o 
   2   1  11        0.35        0.71      1.78 o 
   3   1  11        0.84        2.18      1.74 o 
  -8   2  11        6.22        8.81      1.96 o 
  -7   2  11        3.68        4.11      1.87 o 
  -6   2  11        0.00        0.62      1.75 o 
  -5   2  11        0.01        0.40      1.83 o 
  -4   2  11        4.24        5.50      1.88 o 
  -3   2  11        2.03        3.53      1.50 o 
  -2   2  11        2.90        2.57      1.77 o 
  -1   2  11        1.00        0.80      1.60 o 
   0   2  11       14.38       14.46      1.59 o 
   1   2  11        1.20        1.10      1.94 o 
   2   2  11        0.55        0.55      1.80 o 
  -8   3  11        0.21        0.11      1.68 o 
  -7   3  11        1.34        2.18      1.61 o 
  -6   3  11        2.19        2.21      1.84 o 
  -5   3  11        1.55        0.26      1.55 o 
  -4   3  11        7.48        7.31      1.99 o 
  -3   3  11        0.08        0.00      1.75 o 
  -2   3  11        1.06        3.08      1.74 o 
  -1   3  11       12.60       15.90      2.21 o 
   0   3  11        0.16        0.36      1.30 o 
   1   3  11        0.07        1.26      1.72 o 
  -7   4  11        4.82        8.34      1.91 o 
  -6   4  11        6.60       11.95      2.17 o 
  -5   4  11        0.63        1.39      1.78 o 
  -4   4  11        1.31        0.52      1.94 o 
  -3   4  11        0.42        0.79      1.71 o 
  -2   4  11        2.82        2.98      1.93 o 
  -1   4  11        2.76        1.62      2.12 o 
   0   4  11        3.92        6.21      1.39 o 
  -7   5  11        0.05        2.27      1.84 o 
  -6   5  11        0.00        0.81      1.74 o 
  -5   5  11        0.44        1.58      1.71 o 
  -4   5  11        6.04        8.09      1.99 o 
  -3   5  11        1.29        0.38      1.86 o 
  -2   5  11        0.07        1.58      1.94 o 
   1  -8  12        0.00        1.04      1.42 o 
   2  -8  12        0.02        0.97      1.45 o 
   3  -8  12        6.71        7.81      1.85 o 
  -1  -7  12        0.01        1.97      1.28 o 
   0  -7  12        0.60        1.18      1.18 o 
   1  -7  12        1.39        0.62      1.67 o 
   2  -7  12        0.58        0.95      1.69 o 
   3  -7  12        5.97        5.43      1.91 o 
   4  -7  12        1.92        1.25      1.88 o 
  -3  -6  12        0.90        1.21      1.61 o 
  -2  -6  12        2.16        0.52      1.57 o 
  -1  -6  12        0.01        1.51      1.51 o 
   0  -6  12        2.77        2.39      2.32 o 
   1  -6  12        2.92        5.82      1.90 o 
   2  -6  12        0.00        0.46      1.70 o 
   3  -6  12        2.26        1.70      1.81 o 
   4  -6  12        0.57        2.00      1.56 o 
  -4  -5  12        0.45        1.89      1.48 o 
  -3  -5  12        0.98        0.11      1.65 o 
  -2  -5  12        1.52        4.41      1.69 o 
  -1  -5  12        0.04        0.12      1.50 o 
   0  -5  12        1.88        0.93      1.81 o 
   1  -5  12       15.92       13.68      2.36 o 
   2  -5  12        0.09        1.19      1.67 o 
   3  -5  12        0.31        0.12      1.77 o 
   4  -5  12        4.94        8.42      1.90 o 
  -5  -4  12        0.05        0.76      1.61 o 
  -4  -4  12        0.84        3.07      1.59 o 
  -3  -4  12        0.20        2.46      1.52 o 
  -2  -4  12        0.68        0.95      1.67 o 
  -1  -4  12        3.53        5.65      1.56 o 
   0  -4  12       47.70       46.04      2.27 o 
   1  -4  12       11.82       15.41      2.34 o 
   2  -4  12        5.37        6.72      1.95 o 
   3  -4  12        0.00        0.58      1.77 o 
   4  -4  12        0.58        1.34      1.89 o 
  -5  -3  12        0.00        1.72      1.72 o 
  -4  -3  12        0.02        0.24      1.56 o 
  -3  -3  12        1.13        0.50      1.71 o 
  -2  -3  12        0.02        0.98      1.60 o 
  -1  -3  12        2.39        0.75      1.86 o 
   0  -3  12       20.50       18.05      1.74 o 
   1  -3  12        5.39        5.25      1.87 o 
   2  -3  12        2.86        3.05      1.83 o 
   3  -3  12        1.00        1.75      1.75 o 
   4  -3  12        2.49        0.87      1.97 o 
  -6  -2  12        0.01        0.22      1.69 o 
  -5  -2  12        0.04        0.59      1.68 o 
  -4  -2  12        0.52        2.10      1.49 o 
  -3  -2  12        0.46        1.00      1.63 o 
  -2  -2  12        0.07        2.41      1.52 o 
  -1  -2  12        3.90        6.43      1.81 o 
   0  -2  12        1.54        0.74      2.36 o 
   1  -2  12        1.28        1.37      1.86 o 
   2  -2  12       12.24       12.17      2.29 o 
   3  -2  12        0.99        0.35      1.83 o 
   4  -2  12        0.63        0.21      1.90 o 
  -6  -1  12        1.30        1.41      1.86 o 
  -5  -1  12        2.06        5.51      1.83 o 
  -4  -1  12        3.23        1.88      1.88 o 
  -3  -1  12        2.07        3.21      1.68 o 
  -2  -1  12       11.23        9.38      2.08 o 
  -1  -1  12        4.63        4.65      1.82 o 
   0  -1  12        1.91        3.07      1.30 o 
   1  -1  12        6.25        5.67      1.84 o 
   2  -1  12        3.39        6.95      1.77 o 
   3  -1  12        0.53        2.10      1.65 o 
  -7   0  12        0.19        0.66      1.86 o 
  -6   0  12        0.03        0.94      1.77 o 
  -5   0  12        0.13        1.61      1.61 o 
  -4   0  12        0.30        0.39      1.91 o 
  -3   0  12        2.28        4.17      1.44 o 
  -2   0  12        0.19        2.88      1.57 o 
  -1   0  12        3.55        3.87      1.82 o 
   0   0  12        1.04        2.47      1.28 o 
   1   0  12        5.61        4.11      1.93 o 
   2   0  12        0.01        2.84      1.59 o 
   3   0  12        1.47        4.70      1.67 o 
  -7   1  12        2.84        6.15      1.86 o 
  -6   1  12        0.22        1.42      1.53 o 
  -5   1  12        0.16        0.50      1.74 o 
  -4   1  12        1.01        0.64      1.67 o 
  -3   1  12        0.76        2.09      1.70 o 
  -2   1  12        4.80        1.30      1.70 o 
  -1   1  12        0.54        0.13      1.91 o 
   0   1  12        1.35        0.94      1.29 o 
   1   1  12        0.01        1.40      1.75 o 
   2   1  12        0.34        0.86      1.61 o 
  -7   2  12        2.12        5.15      1.61 o 
  -6   2  12        1.09        1.75      1.86 o 
  -5   2  12        0.00        1.84      1.84 o 
  -4   2  12        0.26        1.80      1.80 o 
  -3   2  12        0.98        4.14      1.68 o 
  -2   2  12        0.11        0.51      1.80 o 
  -1   2  12       13.26       13.22      2.37 o 
   0   2  12        0.90        2.80      1.95 o 
   1   2  12        2.32        0.33      1.98 o 
  -6   3  12        4.29        3.45      1.95 o 
  -5   3  12        0.71        3.52      1.94 o 
  -4   3  12        0.51        1.38      1.76 o 
  -3   3  12        2.69        1.26      1.88 o 
  -2   3  12        1.32        2.36      1.74 o 
  -1   3  12        0.75        0.95      1.67 o 
   0   3  12        1.31        1.40      1.78 o 
  -6   4  12        5.20        6.22      2.00 o 
  -5   4  12        1.30        1.99      1.87 o 
  -4   4  12        0.35        1.80      1.56 o 
  -3   4  12        0.90        0.24      1.80 o 
  -2   4  12        0.01        0.48      1.64 o 
  -1  -6  13        0.31        0.99      1.58 o 
   0  -6  13        0.00        1.15      1.15 o 
   1  -6  13        0.35        1.54      1.65 o 
   2  -6  13        5.55        6.56      1.87 o 
   3  -6  13        1.53        2.69      1.65 o 
  -2  -5  13        0.89        2.82      1.56 o 
  -1  -5  13        0.42        1.28      1.71 o 
   0  -5  13        0.00        2.09      1.12 o 
   1  -5  13        0.34        1.76      1.65 o 
   2  -5  13        5.02        5.13      1.78 o 
   3  -5  13        1.20        0.21      1.61 o 
  -3  -4  13        0.18        0.65      1.62 o 
  -2  -4  13        1.34        1.45      1.56 o 
  -1  -4  13        4.14        5.43      1.92 o 
   0  -4  13        0.92        0.38      1.55 o 
   1  -4  13        1.63        0.23      1.75 o 
   2  -4  13        0.23        2.50      1.82 o 
   3  -4  13        3.78        2.49      2.05 o 
  -4  -3  13        0.78        2.32      1.77 o 
  -3  -3  13        0.74        0.68      1.93 o 
  -2  -3  13        0.28        2.44      1.51 o 
  -1  -3  13        0.53        1.06      1.88 o 
   0  -3  13        0.89        0.18      1.26 o 
   1  -3  13        0.03        0.82      1.65 o 
   2  -3  13        0.83        3.84      1.69 o 
   3  -3  13        1.32        3.41      1.81 o 
  -5  -2  13        1.52        2.52      1.76 o 
  -4  -2  13        0.00        0.23      1.61 o 
  -3  -2  13        0.01        0.70      1.65 o 
  -2  -2  13        0.10        3.87      1.33 o 
  -1  -2  13        0.19        0.13      1.71 o 
   0  -2  13        1.19        2.88      1.19 o 
   1  -2  13        2.80        0.70      1.98 o 
   2  -2  13        0.06        0.78      1.66 o 
  -5  -1  13        1.86        3.04      1.69 o 
  -4  -1  13        0.30        1.87      1.64 o 
  -3  -1  13        0.01        2.43      1.58 o 
  -2  -1  13        0.80        1.73      1.60 o 
  -1  -1  13        0.80        4.15      1.59 o 
   0  -1  13        0.90        1.11      2.62 o 
   1  -1  13        5.22        2.96      1.93 o 
   2  -1  13        0.20        0.00      1.60 o 
  -5   0  13        0.38        3.97      1.70 o 
  -4   0  13        0.43        1.68      1.79 o 
  -3   0  13        1.95        3.92      1.83 o 
  -2   0  13        0.72        1.22      1.59 o 
  -1   0  13        1.68        0.37      1.81 o 
   0   0  13        2.95        3.04      1.36 o 
   1   0  13        0.01        0.45      1.86 o 
  -5   1  13        0.19        0.12      1.71 o 
  -4   1  13        2.33        2.86      1.79 o 
  -3   1  13        1.71        0.60      1.82 o 
  -2   1  13        1.28        0.37      1.81 o 
  -1   1  13        0.33        0.94      1.99 o 
   0   1  13        0.34        0.26      1.25 o 
  -5   2  13        0.42        0.34      1.81 o 
  -4   2  13        4.87        8.10      1.99 o 
  -3   2  13        1.88        7.12      1.89 o 
  -2   2  13        3.90        4.09      1.98 o 
  -1   2  13        1.19        0.12      1.90 o 
  -1  -4  14        0.63        1.54      1.85 o 
   0  -4  14        0.25        1.26      1.26 o 
  -2  -3  14        2.31        3.91      1.69 o 
  -1  -3  14        5.71       10.40      1.75 o 
   0  -3  14        3.09        2.67      1.27 o 
   1  -3  14        0.06        0.32      1.69 o 
  -3  -2  14        0.25        1.50      1.60 o 
  -2  -2  14        0.80        1.78      1.78 o 
  -1  -2  14        0.37        1.78      1.78 o 
   0  -2  14        0.10        1.20      1.37 o 
  -3  -1  14        0.47        0.45      1.77 o 
  -2  -1  14        1.68        0.78      2.01 o 
  -1  -1  14        0.03        0.88      1.87 o 
   0  -1  14        2.24        1.31      1.24 o 
  -3   0  14        0.17        1.77      1.77 o 
  -2   0  14        3.73        8.40      1.87 o 
                                                 
